# Supplementary material for: Reconstruction of novel transcription factor regulons through inference of their binding sites
Source: BMC Bioinformatics. 2015 Sep 21;16:299. doi: 10.1186/s12859-015-0685-y (PMC4576408; doi:10.1186/s12859-015-0685-y)
Supplement: Supplementary file 2 — Supplementary Data I. Supplementary data for the predicted LexA regulon. (XLS 167 kb) [file 12859_2015_685_MOESM2_ESM.xls]

## Sheet: Putative LexA Regulon
BAMBI2b Motif:		TACTGTATATATAAACAGTA					RegPrecise Motif		TACTGTATATATATACAGTA
		PWM							PWM
		A	C	G	T				A	C	G	T
1	T	0.181818	0.0909091	0	0.727273		1	T	0.221344	0.0711462	0.0948617	0.612648
2	A	0.818182	0.181818	0	0		2	A	0.636364	0.146245	0.162055	0.055336
3	C	0	0.818182	0	0.181818		3	C	0.0237154	0.928854	0.0237154	0.0237154
4	T	0	0	0	1		4	T	0	0	0	1
5	G	0	0	1	0		5	G	0	0	1	0
6	T	0	0	0.0909091	0.909091		6	T	0.0513834	0	0.16996	0.778656
7	A	0.818182	0.0909091	0	0.0909091		7	A	0.754941	0.0237154	0.055336	0.166008
8	T	0	0.181818	0	0.818182		8	T	0.0434783	0.0395257	0.00790514	0.909091
9	A	0.636364	0	0.363636	0		9	A	0.656126	0	0.209486	0.134387
10	T	0.363636	0.0909091	0	0.545455		10	T	0.335968	0.0474308	0.0513834	0.565217
11	A	0.545455	0.0909091	0.0909091	0.272727		11	A	0.648221	0.0988142	0.0474308	0.205534
12	T	0.363636	0.272727	0	0.363636		12	T	0.213439	0.316206	0.00395257	0.466403
13	A	0.636364	0.181818	0	0.181818		13	A	0.786561	0.0474308	0.0355731	0.130435
14	A	0.454545	0.181818	0.0909091	0.272727		14	T	0.264822	0.16996	0.0316206	0.533597
15	A	0.545455	0.454545	0	0		15	A	0.660079	0.296443	0	0.0434783
16	C	0.0909091	0.909091	0	0		16	C	0	1	0	0
17	A	1	0	0	0		17	A	0.980237	0	0	0.0197628
18	G	0	0	1	0		18	G	0.0355731	0	0.956522	0.00790514
19	T	0	0	0.181818	0.818182		19	T	0.0158103	0.181818	0.142292	0.660079
20	A	0.454545	0	0.272727	0.272727		20	A	0.498024	0.0988142	0.146245	0.256917
Putative TFBSs predicted: 144		score>9	location<=-254		Operon definition: 2 adjacent genes (MicrobesOnline prediction)
#TFBSs that have a gene in downstream (either strand):		60
Intragenic sites:	10
Non-intragenic sites:	50
TFBSs
True positives: 27
TFBS Sequence	Score	Regulated gene	TFBS Locations		Strand which TFBS binds	Position
CACTGTATACTTTACCAGTG	9.6	'dinb'	250864	250883	+	-34
AGCTGGATAAGCAGCAGGTG	7.6	'dinb'	250787	250806	+	-111
AACTGTTTTTTTATCCAGTA	14	'uvrb'	812655	812674	-	-94
TATTGGCTGTTTATACAGTA	12	'ding'	832259	832278	-	-34
TCCTGTTAATCCATACAGCA	10	'ftsk'	932351	932370	-	-96
TACTGTATGGATGTACAGTA	14	'sula'	1020165	1020184	-	-42
TACTGGTTATTTATACAGGT	13	'dini'	1120730	1120749	-	-39
TACTGTATATAAAAACAGTA	11	'umud'	1229951	1229970	-	-39
TACTGTATATAAAAACAGTA	11	'umuc'	1229951	1229970	-	-458
TACTGTACGTATCGACAGTT	12	'ydjm'	1808201	1808220	+	-34
CACTGTATAAAAATCCTATA	10	'ydjm'	1808183	1808202	+	-52
CACTGGATAGATAACCAGCA	9.7	'ydjq'	1821506	1821525	-	-33
AACTGTGATTTTATACAGTA	14	'yebg'	1928789	1928808	-	-37
TGCTGGATAGATATCCAGCG	9.4	'ruvb'	1944050	1944069	+	-689
TGCTGGATAGATATCCAGCG	9.4	'ruva'	1944050	1944069	+	-69
TGCTGTATGATAAAAAAATG	8.6	'ruva'	1944032	1944051	+	-51
TACTGTTTTTATATACAGTA	11	'sbmc'	2079301	2079320	+	-34
TACTGTATGCTCATACAGTA	14	'recx'	2821851	2821870	-	-1209
TACTGTATGCTCATACAGTA	14	'reca'	2821851	2821870	-	-79
CATTGTTTATAAAAACAGCA	9.6	'ygjf'	3213545	3213564	+	-69
AACTGTATATAAATACAGTT	13	'dind'	3815720	3815739	-	-63
ATCTGTATATATACCCAGCT	10	'uvrd'	3995930	3995949	+	-76
AACTGTATATACACCCAGGG	13	'lexa'	4255112	4255131	+	-26
CTCTGGTTTATTGTGCAGTT	8.7	'lexa'	4255050	4255069	-	-88
AACTGTATATACACCCAGGG	13	'dinf'	4255112	4255131	+	-653
ACCTGAATGAATATACAGTA	11	'uvra'	4271978	4271997	-	-103
ACCTGAATGAATATACAGTA	11	'ssb'	4271978	4271997	-	-170
ACCTGTATATATCATCAGTA	10	'yjiw'	4577939	4577958	+	-95
TAATGGTTTTTCATACAGGA	11	'recn'	2749789	2749808	-	-28
AACTGGATAATCATACAGTA	13	'dinq'	3646003	3646022	-	-166
TACTGTTTATTTATACAGTA	16	'tisb'	3851322	3851341	-	-254
False negatives: 2
RegPrecise sequence	Score	Name	Position
GACTGTATAAAACCACAGCC	4.3	polB	-73
AACTGATTAAAAACCCAGCG	4.5	ybfE	-136
False positives: 63
TFBS Sequence	Score	Regulated gene	TFBS Locations		Strand which TFBS binds	Position
TACTGGATACAAAAACGGAT	9	'leub'	83747	83766	+	-1808
TACTGGATACAAAAACGGAT	9	'leul'	83747	83766	+	-58
TAGTGGATGTAAAAACATTT	9.6	'yafh'	243357	243376	+	-73
TAGTGGATGTAAAAACATTT	9.6	'lpca'	243357	243376	+	-186
TGCTGTATATTTATTCAGCT	9.3	'yafq'	246517	246536	-	-297
TGCTGTATATTTATTCAGCT	9.3	'dinj'	246517	246536	-	-34
TGCTGTATATTTATTCAGCT	9.3	'yafl'	246517	246536	-	-195
TCCGGTACATTAACACGGTT	9	'yagl'	293212	293231	+	-89
TATTGGCTGTTTATACAGTA	12	'ybia'	832259	832278	-	-105
TACTGTATGGATGTACAGTA	14	'yccr'	1020165	1020184	-	-196
ATCTGTACAACCAGCCAGTG	10	'ynef'	1610003	1610022	+	-144
CCCTGTTTTTATGCACAAAA	9.3	'yeae'	1863710	1863729	-	-69
AACTGTGATTTTATACAGTA	14	'purt'	1928789	1928808	-	-116
TGCTGGATAGATATCCAGCG	9.4	'yebb'	1944050	1944069	+	-225
TAATGTGAATATATACAATA	10	'bisz'	1956366	1956385	-	-1354
TAATGTGAATATATACAATA	10	'tory'	1956366	1956385	-	-229
TACTCTCTGTTCATCCAGCA	10	'motb'	1975302	1975321	-	-1042
TACTCTCTGTTCATCCAGCA	10	'mota'	1975302	1975321	-	-158
AACTTTATTTTTATGCGGTT	10	'flhc'	1976242	1976261	-	-393
AACTTTATTTTTATGCGGTT	10	'flhd'	1976242	1976261	-	-40
AACCGTCTTTATGTACACCT	9.2	'baes'	2160774	2160793	-	-126
AACCGTCTTTATGTACACCT	9.2	'baer'	2160774	2160793	-	-1526
AACTGGATAAAATTACAGGG	10	'yehi'	2194469	2194488	+	-3832
ACCTTGTTGGCCATACAATA	9.5	'mglc'	2237320	2237339	-	-1564
ACCTTGTTGGCCATACAATA	9.5	'mgla'	2237320	2237339	-	-28
AACTGTGGTGACATCCAGGT	9.2	'alkb'	2308532	2308551	-	-1188
AACTGTGGTGACATCCAGGT	9.2	'ada'	2308532	2308551	-	-124
CCCTGGTTTGATGTTCAGCT	9	'nuog'	2399721	2399740	-	-1553
CCCTGGTTTGATGTTCAGCT	9	'nuof'	2399721	2399740	-	-163
TAACGGTTTTATATACCGTT	9.6	'cysu'	2541616	2541635	-	-1101
TAACGGTTTTATATACCGTT	9.6	'cysp'	2541616	2541635	-	-85
TACTGTCTACCAAAACAGAG	9	'yfie'	2713415	2713434	+	-92
TACTGTCTACCAAAACAGAG	9	'yfik'	2713415	2713434	+	-30
AACTTGTTATTTAAACAACA	9.4	'ygei'	2991530	2991549	-	-130
TATTTTACAAACAACCAGAA	9	'ygex'	3004086	3004105	+	-1446
TACAGTAAATATATAAAGGG	9.1	'ygjj'	3225615	3225634	+	-208
TACAGTAAATATATAAAGGG	9.1	'ygjk'	3225615	3225634	+	-1295
CGCTGGTTTCACATCCAGCA	9.4	'yhen'	3474689	3474708	-	-968
CGCTGGTTTCACATCCAGCA	9.4	'yheo'	3474689	3474708	-	-246
TACTGCATGTATGCAAAGGA	9.4	'yhfa'	3483998	3484017	+	-177
TACTGCATGTATGCAAAGGA	9.4	'crp'	3483998	3484017	+	-144
CTCTTTTTATATATTCAGCA	9	'yhfl'	3497261	3497280	-	-209
TATTGGACAAGAAAAAGGTA	9	'yhfm'	3497907	3497926	+	-25
TATTGGACAAGAAAAAGGTA	9	'yhfn'	3497907	3497926	+	-1383
CACTGTTTTATCAGACCGTG	9.2	'rpoh'	3598890	3598909	-	-103
AACTGGCTGACAAAACGGTA	9.1	'yhii'	3628854	3628873	+	-248
TACTGTTTCTTCATGCAGCA	11	'yhid'	3654127	3654146	-	-221
CCCAGCATATAAATCCAGTT	9.1	'yhje'	3672586	3672605	+	-223
TCCTGGTTTTATATTCATTA	10	'yiao'	3744025	3744044	-	-92
TCCTGGTTTTATATTCATTA	10	'lyxk'	3744025	3744044	-	-1082
TCCTGTTTATTTGTGCAAGT	9.3	'yifb'	3948071	3948090	-	-98
AACTGGACGTTTGTACAGCA	11	'rmuc'	4015293	4015312	-	-63
CCCTGGCTTCATTGACAGTA	9.4	'yiir'	4110226	4110245	-	-112
TATTGTTTGCTCATACTGTA	9.5	'serw'	925286	925305	-	-111
AACTGGATAAAATTACAGGG	10	'molr'	2194469	2194488	+	-27
TATTTTACAAACAACCAGAA	9	'ygew'	3004086	3004105	+	-198
CATTGTTTATAAAAACAGCA	9.6	'ilex'	3213545	3213564	+	-75
AACTGGCTGACAAAACGGTA	9.1	'rbba'	3628854	3628873	+	-1312
TACTGTCTGTATATATAAGT	9.9	'yjgm'	4477699	4477718	-	-158
TACTGTCTGTATATATAAGT	9.9	'yjgn'	4477699	4477718	-	-54
AACTGTTTTTTTATCCAGTA	14	'ybhu'	812655	812674	-	-200
TACTGTTTATTTATACAGTA	16	'istr'	3851322	3851341	-	-61
CACTGTATAAATAAACAGCT	12	'soke'	606863	606882	+	-94

## Sheet: Annotations
Annotation Cluster 1	Enrichment Score: 25.50142264499588
Category	Term	Count	%	PValue	Genes	List Total	Pop Hits	Pop Total	Fold Enrichment	Bonferroni	Benjamini	FDR
GOTERM_BP_FAT	GO:0009432~SOS response	22	25.8824	3.86663e-38	YEBG, RUVB, RECN, UVRD, FTSK, RUVA, UVRA, UVRB, LEXA, YDJQ, SSB, RECA, RECX, SBMC, YDJM, SULA, UMUD, UMUC, DINB, DINI, DINF, DING	58	62	16709	102.224	6.80528e-36	6.80528e-36	4.74484e-35
GOTERM_BP_FAT	GO:0031668~cellular response to extracellular stimulus	22	25.8824	2.88959e-32	YEBG, RUVB, RECN, UVRD, FTSK, RUVA, UVRA, UVRB, LEXA, YDJQ, SSB, RECA, RECX, SBMC, YDJM, SULA, UMUD, UMUC, DINB, DINI, DINF, DING	58	109	16709	58.1458	5.08568e-30	2.54284e-30	3.54589e-29
GOTERM_BP_FAT	GO:0009991~response to extracellular stimulus	22	25.8824	5.46474e-31	YEBG, RUVB, RECN, UVRD, FTSK, RUVA, UVRA, UVRB, LEXA, YDJQ, SSB, RECA, RECX, SBMC, YDJM, SULA, UMUD, UMUC, DINB, DINI, DINF, DING	58	124	16709	51.1121	9.61794e-29	3.20598e-29	6.70592e-28
SP_PIR_KEYWORDS	DNA damage	20	23.5294	4.96373e-30	YGJF, RUVB, RECN, UVRD, RUVA, UVRA, UVRB, LEXA, YDJQ, SSB, RECA, ADA, RECX, SULA, UMUD, UMUC, DINB, ALKB, DINI, DING	82	161	47487	71.9391	6.20466e-28	6.20466e-28	5.74012e-27
SP_PIR_KEYWORDS	dna repair	20	23.5294	8.0936e-30	YGJF, RUVB, RECN, UVRD, RUVA, UVRA, UVRB, LEXA, YDJQ, SSB, RECA, ADA, RECX, SULA, UMUD, UMUC, DINB, ALKB, DINI, DING	82	165	47487	70.1951	1.0117e-27	5.0585e-28	9.35954e-27
GOTERM_BP_FAT	GO:0033554~cellular response to stress	27	31.7647	1.71356e-24	RUVB, FTSK, RUVA, YDJQ, ADA, RECX, YDJM, SBMC, UMUD, UMUC, DINB, DIND, DINF, DING, YGJF, YEBG, UVRD, RECN, UVRA, UVRB, LEXA, RECA, SSB, SULA, DINI, ALKB, DINJ	58	520	16709	14.9583	3.01586e-22	7.53965e-23	2.10275e-21
SP_PIR_KEYWORDS	sos response	13	15.2941	7.07213e-24	RUVB, RUVA, UVRD, UVRA, UVRB, LEXA, YDJQ, RECA, RECX, SULA, UMUD, UMUC, DINI	82	45	47487	167.298	8.84016e-22	2.94672e-22	8.17829e-21
GOTERM_BP_FAT	GO:0006281~DNA repair	25	29.4118	4.55829e-23	RUVB, RUVA, YDJQ, ADA, RECX, SBMC, UMUD, UMUC, DINB, DIND, DINF, DING, YGJF, YEBG, UVRD, RECN, UVRA, UVRB, LEXA, RECA, SSB, SULA, DINI, ALKB, DINJ	58	454	16709	15.8638	8.0226e-21	1.60452e-21	5.5936e-20
GOTERM_BP_FAT	GO:0006974~response to DNA damage stimulus	25	29.4118	4.55829e-23	RUVB, RUVA, YDJQ, ADA, RECX, SBMC, UMUD, UMUC, DINB, DIND, DINF, DING, YGJF, YEBG, UVRD, RECN, UVRA, UVRB, LEXA, RECA, SSB, SULA, DINI, ALKB, DINJ	58	454	16709	15.8638	8.0226e-21	1.60452e-21	5.5936e-20
GOTERM_BP_FAT	GO:0006259~DNA metabolic process	27	31.7647	1.56686e-06	RUVB, RUVA, YDJQ, RMUC, ADA, RECX, SBMC, UMUD, UMUC, DINB, DIND, DINF, DING, YGJF, YEBG, UVRD, RECN, UVRA, UVRB, LEXA, YAGL, RECA, SSB, SULA, DINI, ALKB, DINJ	58	3022	16709	2.5739	0.00027573	4.59603e-05	0.00192272
Annotation Cluster 2	Enrichment Score: 3.9803820506543226
Category	Term	Count	%	PValue	Genes	List Total	Pop Hits	Pop Total	Fold Enrichment	Bonferroni	Benjamini	FDR
SP_PIR_KEYWORDS	nucleotide binding	7	8.23529	2.90943e-07	RUVB, UVRD, FTSK, UVRA, UVRB, RECA, MGLA	82	155	47487	26.1533	3.63672e-05	4.54598e-06	0.000336449
SP_PIR_KEYWORDS	P-loop	7	8.23529	4.05466e-07	RUVB, UVRD, FTSK, UVRA, UVRB, RECA, MGLA	82	164	47487	24.7181	5.0682e-05	5.63146e-06	0.000468885
SP_PIR_KEYWORDS	ATP	7	8.23529	5.00604e-07	RUVB, UVRD, FTSK, UVRA, UVRB, RECA, MGLA	82	170	47487	23.8457	6.25736e-05	5.68867e-06	0.000578903
KEGG_PATHWAY	ecc03420:Nucleotide excision repair	3	3.52941	0.000208342	UVRD, UVRA, UVRB	24	7	7107	126.911	0.0568691	0.0097109	0.275278
KEGG_PATHWAY	ecg03420:Nucleotide excision repair	3	3.52941	0.000277242	UVRD, UVRA, UVRB	24	8	7107	111.047	0.0749577	0.00861995	0.36616
KEGG_PATHWAY	ecf03420:Nucleotide excision repair	3	3.52941	0.000277242	UVRD, UVRA, UVRB	24	8	7107	111.047	0.0749577	0.00861995	0.36616
KEGG_PATHWAY	ecr03420:Nucleotide excision repair	3	3.52941	0.000277242	UVRD, UVRA, UVRB	24	8	7107	111.047	0.0749577	0.00861995	0.36616
KEGG_PATHWAY	eum03420:Nucleotide excision repair	3	3.52941	0.000277242	UVRD, UVRA, UVRB	24	8	7107	111.047	0.0749577	0.00861995	0.36616
KEGG_PATHWAY	eco03420:Nucleotide excision repair	3	3.52941	0.000277242	UVRD, UVRA, UVRB	24	8	7107	111.047	0.0749577	0.00861995	0.36616
KEGG_PATHWAY	ecx03420:Nucleotide excision repair	3	3.52941	0.000277242	UVRD, UVRA, UVRB	24	8	7107	111.047	0.0749577	0.00861995	0.36616
KEGG_PATHWAY	ecz03420:Nucleotide excision repair	3	3.52941	0.000277242	UVRD, UVRA, UVRB	24	8	7107	111.047	0.0749577	0.00861995	0.36616
KEGG_PATHWAY	ecq03420:Nucleotide excision repair	3	3.52941	0.000277242	UVRD, UVRA, UVRB	24	8	7107	111.047	0.0749577	0.00861995	0.36616
KEGG_PATHWAY	eck03420:Nucleotide excision repair	3	3.52941	0.000277242	UVRD, UVRA, UVRB	24	8	7107	111.047	0.0749577	0.00861995	0.36616
KEGG_PATHWAY	ecj03420:Nucleotide excision repair	3	3.52941	0.000277242	UVRD, UVRA, UVRB	24	8	7107	111.047	0.0749577	0.00861995	0.36616
KEGG_PATHWAY	ece03420:Nucleotide excision repair	3	3.52941	0.000277242	UVRD, UVRA, UVRB	24	8	7107	111.047	0.0749577	0.00861995	0.36616
KEGG_PATHWAY	ect03420:Nucleotide excision repair	3	3.52941	0.000277242	UVRD, UVRA, UVRB	24	8	7107	111.047	0.0749577	0.00861995	0.36616
KEGG_PATHWAY	ecm03420:Nucleotide excision repair	3	3.52941	0.000277242	UVRD, UVRA, UVRB	24	8	7107	111.047	0.0749577	0.00861995	0.36616
KEGG_PATHWAY	ecv03420:Nucleotide excision repair	3	3.52941	0.000277242	UVRD, UVRA, UVRB	24	8	7107	111.047	0.0749577	0.00861995	0.36616
KEGG_PATHWAY	eci03420:Nucleotide excision repair	3	3.52941	0.000355752	UVRD, UVRA, UVRB	24	9	7107	98.7083	0.0951483	0.0099486	0.469625
KEGG_PATHWAY	ecw03420:Nucleotide excision repair	3	3.52941	0.000355752	UVRD, UVRA, UVRB	24	9	7107	98.7083	0.0951483	0.0099486	0.469625
Annotation Cluster 3	Enrichment Score: 3.823665150447143
Category	Term	Count	%	PValue	Genes	List Total	Pop Hits	Pop Total	Fold Enrichment	Bonferroni	Benjamini	FDR
SP_PIR_KEYWORDS	nucleotide binding	7	8.23529	2.90943e-07	RUVB, UVRD, FTSK, UVRA, UVRB, RECA, MGLA	82	155	47487	26.1533	3.63672e-05	4.54598e-06	0.000336449
SP_PIR_KEYWORDS	P-loop	7	8.23529	4.05466e-07	RUVB, UVRD, FTSK, UVRA, UVRB, RECA, MGLA	82	164	47487	24.7181	5.0682e-05	5.63146e-06	0.000468885
SP_PIR_KEYWORDS	nucleotide-binding	16	18.8235	4.33027e-07	PURT, RBBA, RUVB, FTSK, RUVA, LYXK, UVRD, RECN, UVRA, CRP, UVRB, RECA, MGLA, BAES, YIFB, DING	82	1831	47487	5.06049	5.41269e-05	5.41282e-06	0.000500756
SP_PIR_KEYWORDS	ATP	7	8.23529	5.00604e-07	RUVB, UVRD, FTSK, UVRA, UVRB, RECA, MGLA	82	170	47487	23.8457	6.25736e-05	5.68867e-06	0.000578903
SP_PIR_KEYWORDS	atp-binding	15	17.6471	1.56019e-06	PURT, RBBA, RUVB, FTSK, RUVA, LYXK, UVRD, RECN, UVRA, UVRB, RECA, MGLA, BAES, YIFB, DING	82	1760	47487	4.93559	0.000195005	1.50017e-05	0.00180421
GOTERM_MF_FAT	GO:0032559~adenyl ribonucleotide binding	16	18.8235	0.000689082	PURT, RBBA, RUVB, FTSK, RUVA, LYXK, UVRD, RECN, UVRA, CRP, UVRB, RECA, MGLA, BAES, YIFB, DING	50	2231	17785	2.55096	0.101954	0.101954	0.82532
GOTERM_MF_FAT	GO:0032553~ribonucleotide binding	16	18.8235	0.00138467	PURT, RBBA, RUVB, FTSK, RUVA, LYXK, UVRD, RECN, UVRA, CRP, UVRB, RECA, MGLA, BAES, YIFB, DING	50	2385	17785	2.38625	0.194392	0.102444	1.6521
GOTERM_MF_FAT	GO:0032555~purine ribonucleotide binding	16	18.8235	0.00138467	PURT, RBBA, RUVB, FTSK, RUVA, LYXK, UVRD, RECN, UVRA, CRP, UVRB, RECA, MGLA, BAES, YIFB, DING	50	2385	17785	2.38625	0.194392	0.102444	1.6521
GOTERM_MF_FAT	GO:0005524~ATP binding	15	17.6471	0.00209559	PURT, RBBA, RUVB, FTSK, RUVA, LYXK, UVRD, RECN, UVRA, UVRB, RECA, MGLA, BAES, YIFB, DING	50	2225	17785	2.39798	0.2791	0.0785565	2.49056
GOTERM_MF_FAT	GO:0030554~adenyl nucleotide binding	16	18.8235	0.0024482	PURT, RBBA, RUVB, FTSK, RUVA, LYXK, UVRD, RECN, UVRA, CRP, UVRB, RECA, MGLA, BAES, YIFB, DING	50	2523	17785	2.25573	0.317769	0.0736262	2.90399
GOTERM_MF_FAT	GO:0001883~purine nucleoside binding	16	18.8235	0.0024482	PURT, RBBA, RUVB, FTSK, RUVA, LYXK, UVRD, RECN, UVRA, CRP, UVRB, RECA, MGLA, BAES, YIFB, DING	50	2523	17785	2.25573	0.317769	0.0736262	2.90399
GOTERM_MF_FAT	GO:0001882~nucleoside binding	16	18.8235	0.00288432	PURT, RBBA, RUVB, FTSK, RUVA, LYXK, UVRD, RECN, UVRA, CRP, UVRB, RECA, MGLA, BAES, YIFB, DING	50	2565	17785	2.21879	0.362757	0.07235	3.41312
GOTERM_MF_FAT	GO:0000166~nucleotide binding	18	21.1765	0.00357767	PURT, RBBA, RUVB, FTSK, RUVA, LYXK, UVRD, RECN, UVRA, CRP, UVRB, RECA, MGLA, NUOF, LEUB, BAES, YIFB, DING	50	3175	17785	2.01657	0.428287	0.0675033	4.2175
GOTERM_MF_FAT	GO:0017076~purine nucleotide binding	16	18.8235	0.00437685	PURT, RBBA, RUVB, FTSK, RUVA, LYXK, UVRD, RECN, UVRA, CRP, UVRB, RECA, MGLA, BAES, YIFB, DING	50	2677	17785	2.12596	0.49555	0.0732133	5.13703
UP_SEQ_FEATURE	nucleotide phosphate-binding region:ATP	10	11.7647	0.0147674	PURT, RUVB, RECN, UVRD, FTSK, UVRA, UVRB, RECA, MGLA, DING	80	464	9468	2.55065	0.917867	0.713412	16.5682
Annotation Cluster 4	Enrichment Score: 3.6727664743590136
Category	Term	Count	%	PValue	Genes	List Total	Pop Hits	Pop Total	Fold Enrichment	Bonferroni	Benjamini	FDR
SP_PIR_KEYWORDS	dna recombination	6	7.05882	1.91658e-06	RUVB, RECN, RUVA, RMUC, RECA, DING	82	118	47487	29.4463	0.000239543	1.71122e-05	0.00221633
KEGG_PATHWAY	ecv03440:Homologous recombination	4	4.70588	6.50179e-05	RUVB, RUVA, SSB, RECA	24	25	7107	47.38	0.0181047	0.0181047	0.085982
KEGG_PATHWAY	ecc03440:Homologous recombination	4	4.70588	6.50179e-05	RUVB, RUVA, SSB, RECA	24	25	7107	47.38	0.0181047	0.0181047	0.085982
KEGG_PATHWAY	ect03440:Homologous recombination	4	4.70588	7.33434e-05	RUVB, RUVA, SSB, RECA	24	26	7107	45.5577	0.0203993	0.0102522	0.0969871
KEGG_PATHWAY	ecr03440:Homologous recombination	4	4.70588	8.23372e-05	RUVB, RUVA, SSB, RECA	24	27	7107	43.8704	0.0228721	0.0076829	0.108874
KEGG_PATHWAY	eco03440:Homologous recombination	4	4.70588	8.23372e-05	RUVB, RUVA, SSB, RECA	24	27	7107	43.8704	0.0228721	0.0076829	0.108874
KEGG_PATHWAY	ece03440:Homologous recombination	4	4.70588	8.23372e-05	RUVB, RUVA, SSB, RECA	24	27	7107	43.8704	0.0228721	0.0076829	0.108874
KEGG_PATHWAY	ecz03440:Homologous recombination	4	4.70588	8.23372e-05	RUVB, RUVA, SSB, RECA	24	27	7107	43.8704	0.0228721	0.0076829	0.108874
KEGG_PATHWAY	ecf03440:Homologous recombination	4	4.70588	8.23372e-05	RUVB, RUVA, SSB, RECA	24	27	7107	43.8704	0.0228721	0.0076829	0.108874
KEGG_PATHWAY	eum03440:Homologous recombination	4	4.70588	8.23372e-05	RUVB, RUVA, SSB, RECA	24	27	7107	43.8704	0.0228721	0.0076829	0.108874
KEGG_PATHWAY	ecx03440:Homologous recombination	4	4.70588	8.23372e-05	RUVB, RUVA, SSB, RECA	24	27	7107	43.8704	0.0228721	0.0076829	0.108874
KEGG_PATHWAY	eci03440:Homologous recombination	4	4.70588	8.23372e-05	RUVB, RUVA, SSB, RECA	24	27	7107	43.8704	0.0228721	0.0076829	0.108874
KEGG_PATHWAY	eck03440:Homologous recombination	4	4.70588	8.23372e-05	RUVB, RUVA, SSB, RECA	24	27	7107	43.8704	0.0228721	0.0076829	0.108874
KEGG_PATHWAY	ecj03440:Homologous recombination	4	4.70588	8.23372e-05	RUVB, RUVA, SSB, RECA	24	27	7107	43.8704	0.0228721	0.0076829	0.108874
KEGG_PATHWAY	ecq03440:Homologous recombination	4	4.70588	9.20231e-05	RUVB, RUVA, SSB, RECA	24	28	7107	42.3036	0.0255282	0.00644407	0.121675
KEGG_PATHWAY	ecs03440:Homologous recombination	4	4.70588	9.20231e-05	RUVB, RUVA, SSB, RECA	24	28	7107	42.3036	0.0255282	0.00644407	0.121675
KEGG_PATHWAY	ecw03440:Homologous recombination	4	4.70588	9.20231e-05	RUVB, RUVA, SSB, RECA	24	28	7107	42.3036	0.0255282	0.00644407	0.121675
KEGG_PATHWAY	ecg03440:Homologous recombination	4	4.70588	9.20231e-05	RUVB, RUVA, SSB, RECA	24	28	7107	42.3036	0.0255282	0.00644407	0.121675
KEGG_PATHWAY	ecd03440:Homologous recombination	3	3.52941	0.00287269	RUVB, RUVA, SSB	24	25	7107	35.535	0.554425	0.0345368	3.73442
KEGG_PATHWAY	ecp03440:Homologous recombination	3	3.52941	0.00334787	RUVB, RUVA, RECA	24	27	7107	32.9028	0.610281	0.0385029	4.33956
KEGG_PATHWAY	ecm03440:Homologous recombination	3	3.52941	0.00334787	RUVB, RUVA, RECA	24	27	7107	32.9028	0.610281	0.0385029	4.33956
KEGG_PATHWAY	ecl03440:Homologous recombination	3	3.52941	0.00334787	RUVB, RUVA, RECA	24	27	7107	32.9028	0.610281	0.0385029	4.33956
KEGG_PATHWAY	ecy03440:Homologous recombination	3	3.52941	0.00359831	RUVB, RUVA, RECA	24	28	7107	31.7277	0.636854	0.0397081	4.65709
GOTERM_BP_FAT	GO:0006310~DNA recombination	8	9.41176	0.301586	RUVB, RECN, RUVA, YAGL, RMUC, SSB, RECA, DING	58	1598	16709	1.44223	1	0.994828	98.778
Annotation Cluster 5	Enrichment Score: 3.4266812972101324
Category	Term	Count	%	PValue	Genes	List Total	Pop Hits	Pop Total	Fold Enrichment	Bonferroni	Benjamini	FDR
SP_PIR_KEYWORDS	dna recombination	6	7.05882	1.91658e-06	RUVB, RECN, RUVA, RMUC, RECA, DING	82	118	47487	29.4463	0.000239543	1.71122e-05	0.00221633
SP_PIR_KEYWORDS	helicase	5	5.88235	0.00024814	RUVB, RUVA, UVRD, UVRB, DING	82	177	47487	16.359	0.0305452	0.00140907	0.286576
GOTERM_MF_FAT	GO:0004386~helicase activity	5	5.88235	0.00307206	RUVB, RUVA, UVRD, UVRB, DING	50	219	17785	8.121	0.381204	0.0662705	3.63154
GOTERM_MF_FAT	GO:0003678~DNA helicase activity	3	3.52941	0.0134469	RUVB, RUVA, UVRD	50	64	17785	16.6734	0.878997	0.161378	15.0208
Annotation Cluster 6	Enrichment Score: 3.0607541034254337
Category	Term	Count	%	PValue	Genes	List Total	Pop Hits	Pop Total	Fold Enrichment	Bonferroni	Benjamini	FDR
SP_PIR_KEYWORDS	chemotaxis	4	4.70588	1.87754e-05	MOTA, FLHC, MOTB, FLHD	82	30	47487	77.2146	0.00234419	0.000130377	0.0217099
KEGG_PATHWAY	ecj02040:Flagellar assembly	4	4.70588	0.000197203	MOTA, FLHC, MOTB, FLHD	24	36	7107	32.9028	0.0539118	0.0110227	0.260578
KEGG_PATHWAY	ecr02040:Flagellar assembly	4	4.70588	0.000214151	MOTA, FLHC, MOTB, FLHD	24	37	7107	32.0135	0.0584076	0.00856069	0.282943
KEGG_PATHWAY	ecg02040:Flagellar assembly	4	4.70588	0.000214151	MOTA, FLHC, MOTB, FLHD	24	37	7107	32.0135	0.0584076	0.00856069	0.282943
KEGG_PATHWAY	eco02040:Flagellar assembly	4	4.70588	0.000232016	MOTA, FLHC, MOTB, FLHD	24	38	7107	31.1711	0.0631237	0.00811738	0.306513
KEGG_PATHWAY	ecq02040:Flagellar assembly	4	4.70588	0.000232016	MOTA, FLHC, MOTB, FLHD	24	38	7107	31.1711	0.0631237	0.00811738	0.306513
KEGG_PATHWAY	ecw02040:Flagellar assembly	4	4.70588	0.000232016	MOTA, FLHC, MOTB, FLHD	24	38	7107	31.1711	0.0631237	0.00811738	0.306513
KEGG_PATHWAY	ecc02040:Flagellar assembly	4	4.70588	0.000232016	MOTA, FLHC, MOTB, FLHD	24	38	7107	31.1711	0.0631237	0.00811738	0.306513
KEGG_PATHWAY	ece02040:Flagellar assembly	4	4.70588	0.000232016	MOTA, FLHC, MOTB, FLHD	24	38	7107	31.1711	0.0631237	0.00811738	0.306513
KEGG_PATHWAY	ecv02040:Flagellar assembly	4	4.70588	0.000232016	MOTA, FLHC, MOTB, FLHD	24	38	7107	31.1711	0.0631237	0.00811738	0.306513
KEGG_PATHWAY	ecf02040:Flagellar assembly	4	4.70588	0.000232016	MOTA, FLHC, MOTB, FLHD	24	38	7107	31.1711	0.0631237	0.00811738	0.306513
KEGG_PATHWAY	ecx02040:Flagellar assembly	4	4.70588	0.000232016	MOTA, FLHC, MOTB, FLHD	24	38	7107	31.1711	0.0631237	0.00811738	0.306513
KEGG_PATHWAY	ecz02040:Flagellar assembly	4	4.70588	0.000232016	MOTA, FLHC, MOTB, FLHD	24	38	7107	31.1711	0.0631237	0.00811738	0.306513
KEGG_PATHWAY	eci02040:Flagellar assembly	4	4.70588	0.000232016	MOTA, FLHC, MOTB, FLHD	24	38	7107	31.1711	0.0631237	0.00811738	0.306513
KEGG_PATHWAY	eck02040:Flagellar assembly	4	4.70588	0.000232016	MOTA, FLHC, MOTB, FLHD	24	38	7107	31.1711	0.0631237	0.00811738	0.306513
KEGG_PATHWAY	ecw02020:Two-component system	5	5.88235	0.000586359	MOTA, BAES, BAER, FLHC, FLHD	24	123	7107	12.0376	0.15195	0.0148715	0.772956
KEGG_PATHWAY	ecr02020:Two-component system	5	5.88235	0.000604604	MOTA, BAES, BAER, FLHC, FLHD	24	124	7107	11.9405	0.156289	0.0140623	0.796918
KEGG_PATHWAY	ecg02020:Two-component system	5	5.88235	0.000642304	MOTA, BAES, BAER, FLHC, FLHD	24	126	7107	11.751	0.165185	0.0137921	0.846415
KEGG_PATHWAY	eck02020:Two-component system	5	5.88235	0.000642304	MOTA, BAES, BAER, FLHC, FLHD	24	126	7107	11.751	0.165185	0.0137921	0.846415
KEGG_PATHWAY	ecq02020:Two-component system	5	5.88235	0.00068165	MOTA, BAES, BAER, FLHC, FLHD	24	128	7107	11.5674	0.17437	0.0135931	0.898048
KEGG_PATHWAY	eum02020:Two-component system	5	5.88235	0.000701953	MOTA, BAES, BAER, FLHC, FLHD	24	129	7107	11.4777	0.17907	0.0130684	0.924682
KEGG_PATHWAY	ecf02020:Two-component system	5	5.88235	0.000701953	MOTA, BAES, BAER, FLHC, FLHD	24	129	7107	11.4777	0.17907	0.0130684	0.924682
KEGG_PATHWAY	ecz02020:Two-component system	5	5.88235	0.000701953	MOTA, BAES, BAER, FLHC, FLHD	24	129	7107	11.4777	0.17907	0.0130684	0.924682
KEGG_PATHWAY	eci02020:Two-component system	5	5.88235	0.000722683	MOTA, BAES, BAER, FLHC, FLHD	24	130	7107	11.3894	0.183842	0.0126164	0.951869
KEGG_PATHWAY	eum02040:Flagellar assembly	4	4.70588	0.000733962	MOTA, FLHC, MOTB, FLHD	24	56	7107	21.1518	0.186426	0.0120631	0.966658
KEGG_PATHWAY	ecm02040:Flagellar assembly	4	4.70588	0.000733962	MOTA, FLHC, MOTB, FLHD	24	56	7107	21.1518	0.186426	0.0120631	0.966658
KEGG_PATHWAY	ece02020:Two-component system	5	5.88235	0.000743844	MOTA, BAES, BAER, FLHC, FLHD	24	131	7107	11.3025	0.188684	0.0115493	0.979615
KEGG_PATHWAY	ecx02020:Two-component system	5	5.88235	0.000765443	MOTA, BAES, BAER, FLHC, FLHD	24	132	7107	11.2169	0.193597	0.0112609	1.00793
KEGG_PATHWAY	ecj02020:Two-component system	5	5.88235	0.000765443	MOTA, BAES, BAER, FLHC, FLHD	24	132	7107	11.2169	0.193597	0.0112609	1.00793
KEGG_PATHWAY	eco02020:Two-component system	5	5.88235	0.000787484	MOTA, BAES, BAER, FLHC, FLHD	24	133	7107	11.1325	0.19858	0.0110075	1.03681
KEGG_PATHWAY	ecc02020:Two-component system	5	5.88235	0.000809972	MOTA, BAES, BAER, FLHC, FLHD	24	134	7107	11.0494	0.203632	0.010784	1.06627
KEGG_PATHWAY	ecm02020:Two-component system	5	5.88235	0.000832912	MOTA, BAES, BAER, FLHC, FLHD	24	135	7107	10.9676	0.208754	0.0105866	1.09632
SP_PIR_KEYWORDS	flagellum	4	4.70588	0.00156225	MOTA, FLHC, MOTB, FLHD	82	133	47487	17.4168	0.177523	0.00846114	1.79177
KEGG_PATHWAY	ecd02040:Flagellar assembly	3	3.52941	0.00527779	MOTA, MOTB, FLHD	24	34	7107	26.1287	0.773947	0.055587	6.76137
GOTERM_BP_FAT	GO:0007610~behavior	4	4.70588	0.00551674	MOTA, FLHC, MOTB, FLHD	58	105	16709	10.9747	0.622292	0.0847081	6.56318
GOTERM_BP_FAT	GO:0007626~locomotory behavior	4	4.70588	0.00551674	MOTA, FLHC, MOTB, FLHD	58	105	16709	10.9747	0.622292	0.0847081	6.56318
GOTERM_BP_FAT	GO:0042330~taxis	4	4.70588	0.00551674	MOTA, FLHC, MOTB, FLHD	58	105	16709	10.9747	0.622292	0.0847081	6.56318
KEGG_PATHWAY	ect02040:Flagellar assembly	3	3.52941	0.00558667	MOTA, MOTB, FLHD	24	35	7107	25.3821	0.792838	0.0566386	7.14368
KEGG_PATHWAY	ecd02020:Two-component system	4	4.70588	0.00695752	MOTA, BAES, BAER, FLHD	24	123	7107	9.63008	0.859409	0.0676694	8.82297
KEGG_PATHWAY	ect02020:Two-component system	4	4.70588	0.00711504	MOTA, BAES, BAER, FLHD	24	124	7107	9.55242	0.865538	0.0668494	9.01411
KEGG_PATHWAY	ecv02020:Two-component system	4	4.70588	0.00917282	MOTA, BAES, FLHC, FLHD	24	136	7107	8.70956	0.924939	0.082695	11.4775
GOTERM_CC_FAT	GO:0019861~flagellum	4	4.70588	0.0248383	MOTA, FLHC, MOTB, FLHD	32	149	7281	6.10822	0.529782	0.118173	19.2858
GOTERM_CC_FAT	GO:0042995~cell projection	4	4.70588	0.505549	MOTA, FLHC, MOTB, FLHD	32	626	7281	1.45387	1	0.879116	99.752
Annotation Cluster 7	Enrichment Score: 2.8530708515443304
Category	Term	Count	%	PValue	Genes	List Total	Pop Hits	Pop Total	Fold Enrichment	Bonferroni	Benjamini	FDR
SP_PIR_KEYWORDS	dna excision	4	4.70588	3.19538e-06	YGJF, UVRA, UVRB, YDJQ	82	17	47487	136.261	0.000399343	2.66278e-05	0.00369511
SP_PIR_KEYWORDS	excision nuclease	3	3.52941	0.000156481	UVRA, UVRB, YDJQ	82	11	47487	157.939	0.0193716	0.000977605	0.180807
GOTERM_MF_FAT	GO:0004519~endonuclease activity	4	4.70588	0.0491706	YJIW, UVRA, UVRB, YDJQ	50	299	17785	4.75853	0.999616	0.408074	45.4574
GOTERM_MF_FAT	GO:0004518~nuclease activity	4	4.70588	0.157408	YJIW, UVRA, UVRB, YDJQ	50	498	17785	2.85703	1	0.703135	87.2438
Annotation Cluster 8	Enrichment Score: 2.5747273918432185
Category	Term	Count	%	PValue	Genes	List Total	Pop Hits	Pop Total	Fold Enrichment	Bonferroni	Benjamini	FDR
SP_PIR_KEYWORDS	cell inner membrane	16	18.8235	2.14018e-07	RBBA, FTSK, MGLA, YHJE, MOTB, NUOG, MOTA, TORY, MGLC, YJGN, YDJM, BAES, CYSU, DINF, YFIK, TISB	82	1732	47487	5.34974	2.6752e-05	3.82175e-06	0.000247493
SP_PIR_KEYWORDS	membrane	21	24.7059	6.76081e-07	RBBA, YNEF, YHID, FTSK, YAFL, MGLA, YHJE, MOTB, NUOG, MOTA, TORY, MGLC, YJGN, DINQ, YDJM, CYSU, BAES, YHFL, DINF, YFIK, TISB	82	3367	47487	3.61191	8.45065e-05	7.04248e-06	0.000781825
SP_PIR_KEYWORDS	cell membrane	19	22.3529	3.26775e-06	RBBA, YNEF, YHID, FTSK, YAFL, MGLA, YHJE, MOTB, NUOG, MOTA, TORY, MGLC, YJGN, YDJM, CYSU, BAES, DINF, YFIK, TISB	82	3067	47487	3.58757	0.000408386	2.5529e-05	0.0037788
SP_PIR_KEYWORDS	transmembrane	18	21.1765	1.87841e-05	RBBA, YNEF, YHID, FTSK, YHJE, MOTB, MOTA, TORY, MGLC, YJGN, DINQ, YDJM, CYSU, BAES, YHFL, DINF, YFIK, TISB	82	3144	47487	3.31551	0.00234528	0.000123573	0.02172
GOTERM_CC_FAT	GO:0009274~peptidoglycan-based cell wall	13	15.2941	0.000283991	FTSK, YHII, YAFL, YHJE, MOTB, MOTA, TORY, MGLC, YJGN, SULA, BAES, CYSU, DINF	32	946	7281	3.12675	0.00848473	0.00848473	0.241658
GOTERM_CC_FAT	GO:0005618~cell wall	13	15.2941	0.000329788	FTSK, YHII, YAFL, YHJE, MOTB, MOTA, TORY, MGLC, YJGN, SULA, BAES, CYSU, DINF	32	961	7281	3.07795	0.00984647	0.00493542	0.28058
GOTERM_CC_FAT	GO:0031967~organelle envelope	9	10.5882	0.00201181	MOTA, MGLC, FTSK, CYSU, BAES, YHII, YHJE, DINF, MOTB	32	566	7281	3.61799	0.0586264	0.019937	1.70085
GOTERM_CC_FAT	GO:0019866~organelle inner membrane	9	10.5882	0.00201181	MOTA, MGLC, FTSK, CYSU, BAES, YHII, YHJE, DINF, MOTB	32	566	7281	3.61799	0.0586264	0.019937	1.70085
GOTERM_CC_FAT	GO:0031090~organelle membrane	9	10.5882	0.00235004	MOTA, MGLC, FTSK, CYSU, BAES, YHII, YHJE, DINF, MOTB	32	580	7281	3.53066	0.0681508	0.0174913	1.98428
GOTERM_CC_FAT	GO:0030312~external encapsulating structure	15	17.6471	0.0110268	FTSK, YIAO, YHII, YAFL, YHJE, MOTB, MOTA, TORY, MGLC, YJGN, SULA, BAES, CYSU, CYSP, DINF	32	1814	7281	1.88146	0.282972	0.0643634	9.01293
GOTERM_CC_FAT	GO:0031975~envelope	13	15.2941	0.0426026	FTSK, YIAO, YHII, YHJE, MOTB, MOTA, TORY, MGLC, SULA, BAES, CYSU, DINF, CYSP	32	1715	7281	1.72473	0.729126	0.170213	30.9863
GOTERM_CC_FAT	GO:0005886~plasma membrane	18	21.1765	0.0822024	YNEF, RBBA, YHID, FTSK, YAFL, MGLA, YHJE, MOTB, NUOG, MOTA, TORY, MGLC, YJGN, YDJM, CYSU, BAES, DINF, YFIK	32	2979	7281	1.37481	0.923721	0.275062	51.8428
UP_SEQ_FEATURE	transmembrane region	18	21.1765	0.320194	RBBA, YNEF, YHID, FTSK, YHJE, MOTB, MOTA, TORY, MGLC, YJGN, DINQ, YDJM, CYSU, BAES, YHFL, DINF, YFIK, TISB	80	1793	9468	1.18812	1	0.999998	99.0896
UP_SEQ_FEATURE	topological domain:Periplasmic	9	10.5882	0.586947	TORY, MOTA, MGLC, YJGN, YDJM, BAES, YHJE, YFIK, MOTB	80	985	9468	1.08137	1	1	99.9979
UP_SEQ_FEATURE	topological domain:Cytoplasmic	9	10.5882	0.586947	TORY, MOTA, MGLC, YJGN, YDJM, BAES, YHJE, YFIK, MOTB	80	985	9468	1.08137	1	1	99.9979
GOTERM_CC_FAT	GO:0031224~intrinsic to membrane	19	22.3529	0.68805	RBBA, YNEF, YHID, FTSK, YAFL, YHJE, YIIR, MOTB, MOTA, TORY, MGLC, YJGN, DINQ, YDJM, CYSU, BAES, YHFL, DINF, YFIK	32	4417	7281	0.97874	1	0.932001	99.9951
GOTERM_CC_FAT	GO:0016021~integral to membrane	18	21.1765	0.731735	RBBA, YNEF, YHID, FTSK, YHJE, YIIR, MOTB, MOTA, TORY, MGLC, YJGN, DINQ, YDJM, CYSU, BAES, YHFL, DINF, YFIK	32	4269	7281	0.959373	1	0.940366	99.9986
Annotation Cluster 9	Enrichment Score: 2.1202890713891165
Category	Term	Count	%	PValue	Genes	List Total	Pop Hits	Pop Total	Fold Enrichment	Bonferroni	Benjamini	FDR
SP_PIR_KEYWORDS	DNA binding	11	12.9412	2.85616e-12	RPOH, RUVB, RUVA, UVRD, UVRA, CRP, LEXA, RECA, FLHC, ADA, FLHD	82	207	47487	30.7739	3.5702e-10	8.92549e-11	3.30289e-09
SP_PIR_KEYWORDS	dna-binding	19	22.3529	2.38953e-08	RPOH, YGJF, FTSK, RUVA, UVRD, UVRA, CRP, YHEO, LEXA, YAGL, SSB, RECA, ADA, BAER, YFIE, DINB, FLHC, DING, FLHD	82	2192	47487	5.01966	2.9869e-06	5.97382e-07	2.76328e-05
SP_PIR_KEYWORDS	activator	4	4.70588	0.00777653	CRP, FLHC, ADA, FLHD	82	236	47487	9.81542	0.623134	0.034252	8.63249
INTERPRO	IPR011991:Winged helix repressor DNA-binding	7	8.23529	0.0175969	RPOH, RUVB, BAER, CRP, YFIE, LEXA, ADA	75	997	35585	3.33126	0.959059	0.959059	19.642
SP_PIR_KEYWORDS	transcription regulation	8	9.41176	0.0395146	RPOH, BAER, CRP, YFIE, LEXA, FLHC, ADA, FLHD	82	1860	47487	2.49079	0.993523	0.150041	37.2634
SP_PIR_KEYWORDS	Transcription	8	9.41176	0.0400939	RPOH, BAER, CRP, YFIE, LEXA, FLHC, ADA, FLHD	82	1866	47487	2.48279	0.993994	0.147722	37.6996
GOTERM_BP_FAT	GO:0006350~transcription	9	10.5882	0.312138	RPOH, UMUD, BAER, CRP, YFIE, LEXA, FLHC, ADA, FLHD	58	1886	16709	1.37475	1	0.99369	98.9862
UP_SEQ_FEATURE	DNA-binding region:H-T-H motif	5	5.88235	0.487433	RPOH, CRP, YFIE, LEXA, ADA	80	431	9468	1.37297	1	1	99.9708
GOTERM_MF_FAT	GO:0030528~transcription regulator activity	7	8.23529	0.536474	RPOH, BAER, CRP, YFIE, FLHC, ADA, FLHD	50	2118	17785	1.17559	1	0.98621	99.9903
GOTERM_BP_FAT	GO:0045449~regulation of transcription	9	10.5882	0.676246	RPOH, UMUD, BAER, CRP, YFIE, LEXA, FLHC, ADA, FLHD	58	2591	16709	1.00069	1	0.999996	99.9999
GOTERM_BP_FAT	GO:0006355~regulation of transcription, DNA-dependent	8	9.41176	0.690344	RPOH, BAER, CRP, YFIE, LEXA, FLHC, ADA, FLHD	58	2311	16709	0.997269	1	0.999995	99.9999
GOTERM_BP_FAT	GO:0051252~regulation of RNA metabolic process	8	9.41176	0.693063	RPOH, BAER, CRP, YFIE, LEXA, FLHC, ADA, FLHD	58	2317	16709	0.994687	1	0.99999	99.9999
GOTERM_MF_FAT	GO:0003700~transcription factor activity	5	5.88235	0.698775	RPOH, CRP, YFIE, ADA, FLHD	50	1694	17785	1.04988	1	0.997614	99.9999
Annotation Cluster 10	Enrichment Score: 1.5308410698048016
Category	Term	Count	%	PValue	Genes	List Total	Pop Hits	Pop Total	Fold Enrichment	Bonferroni	Benjamini	FDR
SP_PIR_KEYWORDS	membrane protein	4	4.70588	0.000230955	MOTA, MGLC, CYSU, MGLA	82	69	47487	33.5716	0.0284599	0.00137395	0.266754
GOTERM_MF_FAT	GO:0042623~ATPase activity, coupled	7	8.23529	0.00193881	RBBA, MGLC, UVRD, RECA, CYSP, MGLA, DING	50	479	17785	5.19812	0.261215	0.0959909	2.30621
GOTERM_MF_FAT	GO:0016887~ATPase activity	8	9.41176	0.0105795	RBBA, MGLC, UVRD, UVRA, RECA, CYSP, MGLA, DING	50	891	17785	3.19371	0.809708	0.140011	12.0033
SP_PIR_KEYWORDS	transport	10	11.7647	0.0149645	TORY, RBBA, MOTA, MGLC, YIAO, CYSU, CYSP, MGLA, YHJE, YFIK	82	2265	47487	2.55678	0.848125	0.0629228	16.0005
KEGG_PATHWAY	ecr02010:ABC transporters	4	4.70588	0.0189279	MGLC, CYSU, CYSP, MGLA	24	178	7107	6.65449	0.995345	0.159044	22.3384
KEGG_PATHWAY	ecg02010:ABC transporters	4	4.70588	0.0189279	MGLC, CYSU, CYSP, MGLA	24	178	7107	6.65449	0.995345	0.159044	22.3384
KEGG_PATHWAY	ecj02010:ABC transporters	4	4.70588	0.0189279	MGLC, CYSU, CYSP, MGLA	24	178	7107	6.65449	0.995345	0.159044	22.3384
KEGG_PATHWAY	eck02010:ABC transporters	4	4.70588	0.0197818	MGLC, CYSU, CYSP, MGLA	24	181	7107	6.5442	0.996355	0.16092	23.2279
KEGG_PATHWAY	eco02010:ABC transporters	4	4.70588	0.0197818	MGLC, CYSU, CYSP, MGLA	24	181	7107	6.5442	0.996355	0.16092	23.2279
KEGG_PATHWAY	eum02010:ABC transporters	4	4.70588	0.0230954	MGLC, CYSU, CYSP, MGLA	24	192	7107	6.16927	0.998592	0.180423	26.5912
KEGG_PATHWAY	ecz02010:ABC transporters	4	4.70588	0.0230954	MGLC, CYSU, CYSP, MGLA	24	192	7107	6.16927	0.998592	0.180423	26.5912
KEGG_PATHWAY	ect02010:ABC transporters	4	4.70588	0.0237288	MGLC, CYSU, CYSP, MGLA	24	194	7107	6.10567	0.998827	0.18002	27.2184
KEGG_PATHWAY	ecq02010:ABC transporters	4	4.70588	0.0240491	MGLC, CYSU, CYSP, MGLA	24	195	7107	6.07436	0.99893	0.177527	27.5337
KEGG_PATHWAY	ece02010:ABC transporters	4	4.70588	0.0243717	MGLC, CYSU, CYSP, MGLA	24	196	7107	6.04337	0.999025	0.175181	27.85
KEGG_PATHWAY	eci02010:ABC transporters	4	4.70588	0.0250242	MGLC, CYSU, CYSP, MGLA	24	198	7107	5.98232	0.999192	0.175078	28.4857
KEGG_PATHWAY	ecc02010:ABC transporters	4	4.70588	0.026697	MGLC, CYSU, CYSP, MGLA	24	203	7107	5.83498	0.999501	0.181351	30.0921
GOTERM_MF_FAT	GO:0042626~ATPase activity, coupled to transmembrane movement of substances	4	4.70588	0.0660797	RBBA, MGLC, CYSP, MGLA	50	338	17785	4.20947	0.999977	0.486523	56.0412
GOTERM_MF_FAT	GO:0043492~ATPase activity, coupled to movement of substances	4	4.70588	0.0660797	RBBA, MGLC, CYSP, MGLA	50	338	17785	4.20947	0.999977	0.486523	56.0412
GOTERM_MF_FAT	GO:0015405~P-P-bond-hydrolysis-driven transmembrane transporter activity	4	4.70588	0.0712772	RBBA, MGLC, CYSP, MGLA	50	349	17785	4.07679	0.99999	0.49265	58.8939
GOTERM_MF_FAT	GO:0015399~primary active transmembrane transporter activity	4	4.70588	0.0712772	RBBA, MGLC, CYSP, MGLA	50	349	17785	4.07679	0.99999	0.49265	58.8939
GOTERM_MF_FAT	GO:0016820~hydrolase activity, acting on acid anhydrides, catalyzing transmembrane movement of substances	4	4.70588	0.0761591	RBBA, MGLC, CYSP, MGLA	50	359	17785	3.96323	0.999996	0.496682	61.4178
KEGG_PATHWAY	ecw02010:ABC transporters	3	3.52941	0.108931	MGLC, CYSP, MGLA	24	175	7107	5.07643	1	0.564385	78.2559
KEGG_PATHWAY	ecd02010:ABC transporters	3	3.52941	0.108931	MGLC, CYSU, CYSP	24	175	7107	5.07643	1	0.564385	78.2559
KEGG_PATHWAY	ecx02010:ABC transporters	3	3.52941	0.108931	MGLC, CYSP, MGLA	24	175	7107	5.07643	1	0.564385	78.2559
KEGG_PATHWAY	ecf02010:ABC transporters	3	3.52941	0.128072	MGLC, CYSP, MGLA	24	193	7107	4.60298	1	0.618163	83.6851
KEGG_PATHWAY	ecv02010:ABC transporters	3	3.52941	0.131339	MGLC, CYSP, MGLA	24	196	7107	4.53253	1	0.619022	84.4757
KEGG_PATHWAY	ecm02010:ABC transporters	3	3.52941	0.135728	MGLC, CYSP, MGLA	24	200	7107	4.44187	1	0.623155	85.4818
Annotation Cluster 11	Enrichment Score: 1.4191494458047986
Category	Term	Count	%	PValue	Genes	List Total	Pop Hits	Pop Total	Fold Enrichment	Bonferroni	Benjamini	FDR
SP_PIR_KEYWORDS	nucleotidyltransferase	4	4.70588	0.00699278	UMUC, YDJQ, DINB, FLHC	82	227	47487	10.2046	0.584041	0.0331745	7.79441
GOTERM_MF_FAT	GO:0003887~DNA-directed DNA polymerase activity	3	3.52941	0.041926	UMUC, YDJQ, DINB	50	118	17785	9.04322	0.998746	0.379514	40.246
GOTERM_MF_FAT	GO:0016779~nucleotidyltransferase activity	4	4.70588	0.0786549	UMUC, YDJQ, DINB, FLHC	50	364	17785	3.90879	0.999997	0.489626	62.6524
GOTERM_MF_FAT	GO:0034061~DNA polymerase activity	3	3.52941	0.0913151	UMUC, YDJQ, DINB	50	184	17785	5.79946	1	0.526169	68.3759
Annotation Cluster 12	Enrichment Score: 1.1714333147667222
Category	Term	Count	%	PValue	Genes	List Total	Pop Hits	Pop Total	Fold Enrichment	Bonferroni	Benjamini	FDR
GOTERM_MF_FAT	GO:0016887~ATPase activity	8	9.41176	0.0105795	RBBA, MGLC, UVRD, UVRA, RECA, CYSP, MGLA, DING	50	891	17785	3.19371	0.809708	0.140011	12.0033
UP_SEQ_FEATURE	domain:ABC transporter 1	3	3.52941	0.0417503	RBBA, UVRA, MGLA	80	39	9468	9.10385	0.999227	0.908208	40.5031
UP_SEQ_FEATURE	domain:ABC transporter 2	3	3.52941	0.0417503	RBBA, UVRA, MGLA	80	39	9468	9.10385	0.999227	0.908208	40.5031
INTERPRO	IPR017871:ABC transporter, conserved site	3	3.52941	0.251993	RBBA, UVRA, MGLA	75	465	35585	3.06108	1	1	97.2021
INTERPRO	IPR003439:ABC transporter-like	3	3.52941	0.298992	RBBA, UVRA, MGLA	75	526	35585	2.70608	1	1	98.742
Annotation Cluster 13	Enrichment Score: 0.6935856313784953
Category	Term	Count	%	PValue	Genes	List Total	Pop Hits	Pop Total	Fold Enrichment	Bonferroni	Benjamini	FDR
SP_PIR_KEYWORDS	metal-binding	9	10.5882	0.00510322	PURT, NUOG, NUOF, TORY, LEUB, UVRA, DINB, ALKB, ADA	82	1558	47487	3.34531	0.472463	0.025257	5.74491
SP_PIR_KEYWORDS	iron	4	4.70588	0.10132	NUOG, NUOF, TORY, ALKB	82	654	47487	3.54196	0.999998	0.309908	70.9273
SP_PIR_KEYWORDS	nad	3	3.52941	0.133378	NUOG, NUOF, LEUB	82	373	47487	4.65772	1	0.375558	80.8991
GOTERM_MF_FAT	GO:0046872~metal ion binding	12	14.1176	0.136193	PURT, RPOH, NUOG, NUOF, TORY, BISZ, LEUB, UVRA, UMUC, DINB, ALKB, ADA	50	2793	17785	1.52825	1	0.662971	82.7987
SP_PIR_KEYWORDS	oxidoreductase	6	7.05882	0.136689	NUOG, NUOF, TORY, BISZ, LEUB, ALKB	82	1595	47487	2.17847	1	0.375679	81.7262
GOTERM_MF_FAT	GO:0043169~cation binding	12	14.1176	0.157769	PURT, RPOH, NUOG, NUOF, TORY, BISZ, LEUB, UVRA, UMUC, DINB, ALKB, ADA	50	2876	17785	1.48414	1	0.687946	87.3093
GOTERM_MF_FAT	GO:0043167~ion binding	12	14.1176	0.161855	PURT, RPOH, NUOG, NUOF, TORY, BISZ, LEUB, UVRA, UMUC, DINB, ALKB, ADA	50	2891	17785	1.47644	1	0.682625	88.0301
GOTERM_MF_FAT	GO:0046914~transition metal ion binding	9	10.5882	0.206962	RPOH, NUOG, NUOF, TORY, BISZ, LEUB, UVRA, ALKB, ADA	50	2075	17785	1.5428	1	0.75125	93.8447
GOTERM_MF_FAT	GO:0005506~iron ion binding	4	4.70588	0.451374	NUOG, NUOF, TORY, ALKB	50	896	17785	1.58795	1	0.96884	99.9266
GOTERM_BP_FAT	GO:0055114~oxidation reduction	7	8.23529	0.709611	NUOG, NUOF, TORY, BISZ, YEAE, LEUB, ALKB	58	2037	16709	0.989987	1	0.999989	100
GOTERM_BP_FAT	GO:0006091~generation of precursor metabolites and energy	3	3.52941	0.729325	NUOG, NUOF, TORY	58	746	16709	1.15852	1	0.99999	100
GOTERM_MF_FAT	GO:0048037~cofactor binding	4	4.70588	0.769759	NUOG, NUOF, YGEX, LEUB	50	1440	17785	0.988056	1	0.999223	100
GOTERM_MF_FAT	GO:0009055~electron carrier activity	3	3.52941	0.788866	NUOG, TORY, BISZ	50	1039	17785	1.02705	1	0.999359	100
Annotation Cluster 14	Enrichment Score: 0.6526839312831423
Category	Term	Count	%	PValue	Genes	List Total	Pop Hits	Pop Total	Fold Enrichment	Bonferroni	Benjamini	FDR
SP_PIR_KEYWORDS	signal	7	8.23529	0.0490689	YGJK, YGJJ, BISZ, YIAO, YHII, YAFL, CYSP	82	1549	47487	2.61702	0.998144	0.173522	44.1127
SP_PIR_KEYWORDS	periplasm	3	3.52941	0.0905689	BISZ, YIAO, CYSP	82	295	47487	5.88925	0.999993	0.287558	66.6413
GOTERM_CC_FAT	GO:0042597~periplasmic space	4	4.70588	0.555185	BISZ, YIAO, SULA, CYSP	32	672	7281	1.35435	1	0.890229	99.8993
UP_SEQ_FEATURE	signal peptide	7	8.23529	0.993211	YGJK, YGJJ, BISZ, YIAO, YHII, YAFL, CYSP	80	1549	9468	0.534829	1	1	100
