# Supplementary material for: Reconstruction of novel transcription factor regulons through inference of their binding sites
Source: BMC Bioinformatics. 2015 Sep 21;16:299. doi: 10.1186/s12859-015-0685-y (PMC4576408; doi:10.1186/s12859-015-0685-y)
Supplement: Supplementary file 3 — Supplementary Data II. Supplementary data for the predicted PurR regulon. (XLS 233 kb) [file 12859_2015_685_MOESM3_ESM.xls]

## Sheet: Putative PurR Regulon
BAMBI2b Motif:		ACGCAAACGTTTGCTT					RegPrecise Motif		ACGCAAACGTTTGCGT
		PWM							PWM
		A	C	G	T				A	C	G	T
1	A	0.6	0	0	0.4		1	A	0.753994	0.0191693	0.14377	0.0830671
2	C	0.2	0.6	0.2	0		2	C	0.175719	0.539936	0.220447	0.0638978
3	G	0	0	0.8	0.2		3	G	0.0351438	0.0479233	0.881789	0.0351438
4	C	0	1	0	0		4	C	0.140575	0.728435	0.028754	0.102236
5	A	0.8	0	0.2	0		5	A	0.913738	0.00319489	0.0159744	0.0670927
6	A	0.8	0.2	0	0		6	A	0.98722	0.00319489	0.00638978	0.00319489
7	A	1	0	0	0		7	A	0.638978	0.108626	0.0319489	0.220447
8	C	0	1	0	0		8	C	0.0191693	0.977636	0	0.00319489
9	G	0	0.2	0.8	0		9	G	0.00319489	0	0.996805	0
10	T	0	0	0	1		10	T	0.217252	0.0319489	0.13099	0.619808
11	T	0	0	0.2	0.8		11	T	0.00319489	0	0.0415335	0.955272
12	T	0	0.2	0	0.8		12	T	0.0223642	0.0191693	0.0447284	0.913738
13	G	0.4	0	0.4	0.2		13	G	0.242812	0.0511182	0.367412	0.338658
14	C	0.2	0.8	0	0		14	C	0.0383387	0.86901	0.00638978	0.086262
15	T	0	0.4	0.2	0.4		15	G	0.0734824	0.178914	0.517572	0.230032
16	T	0	0	0	1		16	T	0.0894569	0.198083	0.0319489	0.680511
Putative TFBSs predicted: 770		score>6.8	location<=-236		Operon definition: 3 adjacent genes (MicrobesOnline prediction)
#TFBSs that have a gene in downstream (either strand):		168
Intragenic sites:	75
Non-intragenic sites:	93
TFBSs (non-intragenic)
True positives: 33
TFBS Sequence	Score	Regulated gene	TFBS Locations		Strand which TFBS binds	Position
GCGCAAGCGTTTTCCA	7	'cara'	29415	29430	+	-236
GCGCAAGCGTTTTCCA	7	'carb'	29415	29430	+	-1402
ACGAAAACGATTGCTT	8.7	'codb'	354064	354079	+	-82
ACGAAAACGATTGCTT	8.7	'coda'	354064	354079	+	-1331
ACGTAATCGATTGCGT	9	'tsx'	431376	431391	-	-154
AGGAAAACGGTTGCGT	10	'purk'	552395	552410	-	-593
AGGAAAACGGTTGCGT	10	'pure'	552395	552410	-	-87
CGGAAAACGTTTGCGT	8.1	'pyrd'	1003889	1003904	+	-102
GCGGAAACGTTTTCCT	7.5	'pyrc'	1121882	1121897	-	-67
AGGCAAACGTTTACCT	10	'purr'	1735808	1735823	+	-60
AGTAAATCGTTTGCGT	8.3	'ydii'	1766918	1766933	-	-3277
AGTAAATCGTTTGCGT	8.3	'ydij'	1766918	1766933	-	-224
ACGCAAACGTTTTCGT	12	'purt'	1928852	1928867	+	-53
AAGAAAACGTTTGCGT	8.9	'purf'	2428842	2428857	+	-597
AAGAAAACGTTTGCGT	8.9	'cvpa'	2428842	2428857	+	-72
ACGCACACGTTTGCGT	11	'purc'	2595794	2595809	-	-169
TCGCAAACGTTTGCTT	11	'purm'	2619140	2619155	+	-79
TCGCAAACGTTTGCTT	11	'purn'	2619140	2619155	+	-1116
ACGCAAACGATTACCT	9.5	'glya'	2683648	2683663	+	-134
ACGCAATCGTTCTCTT	9.5	'gcvp'	3048780	3048795	-	-1717
ACGCAATCGTTCTCTT	9.5	'gcvh'	3048780	3048795	+	-1224
ACGCAATCGTTCTCTT	9.5	'gcvt'	3048780	3048795	+	-106
ACGCAAAGGTAATTCT	7.3	'sera'	3056548	3056563	+	-131
ATATGAACGTTTGCGT	8.1	'sera'	3056512	3056527	-	-95
AGGTTAACGATTGCGT	9.4	'yhhq'	3607081	3607096	-	-159
TGGCAAACGTTTGCTT	10	'yice'	3826900	3826915	+	-68
ACGAAAACGTTAAACT	7.2	'yieg' ('purP' in RegPrecise regulon)	3894764	3894779	+	-147
ACGGCAACGATTGCGT	8.4	'yieg'	3894732	3894747	-	-115
ACGAAAACGTTTGCGC	10	'purd'	4205663	4205678	-	-1724
ACGAAAACGTTTGCGC	10	'purh'	4205663	4205678	-	-123
AGCTAAACGTTTGCTT	8.1	'yjcd'	4276372	4276387	-	-130
AAGATAACGTTTCGCT	7.6	'yjcd'	4276426	4276441	-	-76
GCGCAAACGGTTTATT	7.3	'pyri'	4470633	4470648	+	-1178
GCGCAAACGGTTTATT	7.3	'pyrb'	4470633	4470648	+	-230
GCGCAAACGGTTTATT	7.3	'pyrl'	4470633	4470648	+	-92
ACGAAACCGTTTGCGT	8.8	'purl'	2693642	2693657	+	-92
False negatives: 9
RegPrecise sequence	Score	Name	Position
ACGCAATCGGTTACCT	5.3	purB	184
AAGAAAACGTTTTCGC	5	prsA	-358
		ubiX	-72
ATGCAATCGGTTACGC	5.2	guaB	-69
		guaA	-69
ATGCAAACGATTTCAA	4.7	glnB	-83
AAGAAACCGGTTGCGC	4.2	speA	-208, -134
		speB	-208, -134
AAGCAAACGGTGATTT	4.8	purA	-22
False positives: 125
TFBS Sequence	Score	Regulated gene	TFBS Locations		Strand which TFBS binds	Position
CCGCCAACGTGATCGT	7.1	'yafs'	234601	234616	+	-215
GCGTAAACGTTTTTAT	7.1	'ykgl'	311269	311284	+	-67
AAGAGAACGTTCCCAT	7	'maa'	479197	479212	-	-70
AACAAATCTTTTGCGA	6.8	'ybip'	851981	851996	-	-176
AAGTAAAGATTTGCGC	7.1	'infa'	925731	925746	-	-80
GGATAAATGTTTGCGT	8.5	'ycap'	955837	955852	-	-148
GCGGAAAAGTTTTCCC	6.8	'ycbc'	972787	972802	+	-178
TCGCAAATTTTGTCGT	7	'sula'	1020228	1020243	+	-101
TCGCAAATTTTGTCGT	7	'yccr'	1020228	1020243	+	-133
AAGCGATGGTTTGCCT	7.3	'hyaa'	1031271	1031286	+	91
AAGCGATGGTTTGCCT	7.3	'hyab'	1031271	1031286	+	-1206
AAGCGATGGTTTGCCT	7.3	'hyac'	1031271	1031286	+	-3018
ACGCAAACTCTTGCTT	8.7	'ycdo'	1081417	1081432	+	49
ACGCAAACTCTTGCTT	8.7	'ycdb'	1081417	1081432	+	-1182
ACGAAAACCATCGCGA	9	'fabg'	1150793	1150808	-	-900
ACGAAAACCATCGCGA	9	'acpp'	1150793	1150808	-	45
ACGAAAACCATCGCGA	9	'fabf'	1150793	1150808	-	-369
AAGTAATTGCTTGCGA	7.1	'ycfq'	1168252	1168267	-	-212
AAGTAATTGCTTGCGA	7.1	'ycfr'	1168252	1168267	-	-44
GAGTTAATATTTGCGT	7.4	'ycib'	1311848	1311863	-	-934
GAGTTAATATTTGCGT	7.4	'ycic'	1311848	1311863	-	161
GAGTTAATATTTGCGT	7.4	'ompw'	1311848	1311863	-	-196
AGGAAATCGTTATCCT	7.3	'yciw'	1348151	1348166	+	-35
GAGAAAAGCATTGCGT	7.7	'ynaa'	1424380	1424395	-	98
AAATAAACGAATGCGT	8.1	'pinr'	1431793	1431808	-	-110
TTGCAAAAATTTGCCT	7.3	'mdod'	1494673	1494688	+	-207
AAAAACACCATTGCGC	7	'sfca'	1553791	1553806	-	-113
ACGCATTCGTTTATTT	8.1	'pinq'	1631536	1631551	+	-110
ACGCAATCATTAACGC	8	'cspb'	1639738	1639753	+	-175
ACGCAATCATTAACGC	8	'cspf'	1639738	1639753	+	-141
AGTAAATCGTTTGCGT	8.3	'ydik'	1766918	1766933	-	-180
AAAAACACTTTTGCGC	7.3	'spy'	1823774	1823789	-	-140
GTGAATACGTTTGCGA	8.2	'astd'	1830182	1830197	-	-2424
GTGAATACGTTTGCGA	8.2	'asta'	1830182	1830197	-	-1393
GTGAATACGTTTGCGA	8.2	'astc'	1830182	1830197	-	176
ACGCAAAGTTTTTCTC	8.7	'b1757'	1837424	1837439	+	-67
ACGTAAAGATTTTCTA	7.1	'b1788'	1872299	1872314	+	-108
ACGTAAAGATTTTCTA	7.1	'yeal'	1872299	1872314	+	-77
ACGCGTACGTTAGGTT	6.8	'yeav'	1881182	1881197	+	30
ACGCGTACGTTAGGTT	6.8	'yeaw'	1881182	1881197	+	-1507
TGGCAAAGATTTACCT	8.3	'yoae'	1899826	1899841	+	-232
ACGCAAACGTTTTCGT	12	'yebg'	1928852	1928867	+	-96
GCAAAAACGTTTCAGT	7.6	'eda'	1932726	1932741	-	-1946
GCAAAAACGTTTCAGT	7.6	'edd'	1932726	1932741	-	98
ACGCGAATGATTTCGT	7.8	'ruvc'	1946744	1946759	+	-1344
ACGCGAATGATTTCGT	7.8	'yebc'	1946744	1946759	+	-569
ACGCGAATGATTTCGT	7.8	'nudb'	1946744	1946759	+	88
AGAGTAACGGTTGCGA	6.8	'dsrb'	2022985	2023000	-	-153
AGAGTAACGGTTGCGA	6.8	'b1953'	2022985	2023000	-	-25
AAGAAAATATTCGCCA	7.5	'yedp'	2023369	2023384	-	-166
AAAAAAACCGTTGCTA	6.8	'yejk'	2282093	2282108	-	-139
AAAAAAACCGTTGCTA	6.8	'yejl'	2282093	2282108	-	58
AAAAAAACCGTTGCTA	6.8	'yejm'	2282093	2282108	-	-305
GCGTACACGATTCCGT	7.9	'yfad'	2354779	2354794	-	-147
AAAATAATCTTTGCTT	6.9	'yfbk'	2383888	2383903	-	-159
AGGCAAATTTTATCGT	7.1	'dsdc'	2475791	2475806	+	-155
AGGCAAATTTTATCGT	7.1	'dsdx'	2475791	2475806	+	78
AGGCAAATTTTATCGT	7.1	'dsda'	2475791	2475806	+	-1433
ACGAAAACCTTTAATT	6.9	'yfeh'	2524844	2524859	+	-124
CGGCAAACATTTACTC	7.5	'zipa'	2529289	2529304	+	-49
CGGCAAACATTTACTC	7.5	'cysz'	2529289	2529304	+	-196
ACGCAAACGATTACCT	9.5	'hmp'	2683648	2683663	+	-209
ACGAAACCGTTTGCGT	8.8	'mltf'	2693642	2693657	+	-181
CAGCAACCGTTTTCGT	7.4	'ygaz'	2807521	2807536	+	118
CAGCAACCGTTTTCGT	7.4	'ygah'	2807521	2807536	+	-845
AACCAAAGGTTTGCAA	7	'galr'	2974476	2974491	-	-145
ACGTAAAGTTTTACGT	6.9	'yqei'	2986380	2986395	-	144
ACGTAAAGTTTTACGT	6.9	'yqej'	2986380	2986395	-	-946
AATAAAATTTTTGCGT	8.1	'ygek'	2993231	2993246	-	-132
AGCCAAACGTTTTCGT	8.4	'ygex'	3004071	3004086	-	-1461
AGCCAAACGTTTTCGT	8.4	'ygey'	3004071	3004086	-	-2715
ACGTAAACGGTTGCTT	8.7	'ygfu'	3029342	3029357	+	47
GCGCAACCGGTTTCTT	7.2	'yqgc'	3084052	3084067	+	-157
TAGCAAAAGTTTTTCT	7.3	'ygjh'	3219305	3219320	+	-51
TAGCAAAAGTTTTTCT	7.3	'ebgr'	3219305	3219320	+	-183
CGGCAATCGTTTTTGC	7	'ebgc'	3220490	3220505	+	-3254
TCGCTAAAGTGTTCCT	7.2	'yhby'	3325628	3325643	+	-184
ACGGTAACGTTTATCT	7.8	'rpma'	3331615	3331630	+	-474
ACGGTAACGTTTATCT	7.8	'rplu'	3331615	3331630	+	142
ACGGTAACGTTTATCT	7.8	'ispb'	3331615	3331630	+	-117
GGGTAGAAGTTTGCGA	6.8	'rpon'	3342694	3342709	-	45
GGGTAGAAGTTTGCGA	6.8	'yhbh'	3342694	3342709	-	-1501
GGGTAGAAGTTTGCGA	6.8	'ptsn'	3342694	3342709	-	-1906
GCGCAAACATTCATGT	6.8	'gltf'	3358983	3358998	+	-215
ACGATAATTTTCGCCT	6.8	'yhdw'	3417035	3417050	-	-29
ACGCAAGCGTATTGCT	6.8	'rpld'	3451492	3451507	+	-1184
ACGCAAGCGTATTGCT	6.8	'rplc'	3451492	3451507	+	-544
ACGCAAGCGTATTGCT	6.8	'rpsj'	3451492	3451507	+	200
AGGTTAACGATTGCGT	9.4	'yhhp'	3607081	3607096	-	-77
ACGGCAACATTTTTTT	7.8	'mdte'	3657089	3657104	+	166
ACGGCAACATTTTTTT	7.8	'mdtf'	3657089	3657104	+	-1348
GGGATAACGTTTACGC	6.8	'yiab'	3725930	3725945	-	-174
CCGCAAACATTTCGTT	7.1	'ttk'	3812443	3812458	+	-74
TGGCAAACGTTTGCTT	10	'glts'	3826900	3826915	+	-227
ACGAAAACGTTAAACT	7.2	'yieh'	3894764	3894779	+	-33
TCGCAAAGATGAACGC	6.8	'rfah'	4022965	4022980	+	-136
TCGCAAAGATGAACGC	6.8	'ubid'	4022965	4022980	+	46
TCGCAAAGATGAACGC	6.8	'fre'	4022965	4022980	+	-1585
TCTTAAAGGTTTACTT	7.2	'ftsn'	4121439	4121454	+	-92
CCGCAAAAGTTCACGT	7	'oxyr'	4156324	4156339	+	-189
ACGCATTCGCTTACGT	7.1	'rplj'	4178534	4178549	+	-515
ACGCATTCGCTTACGT	7.1	'rpll'	4178534	4178549	+	-49
AAGAAAACGTCTTTGT	6.9	'yjab'	4212352	4212367	-	-221
GGGAATTCGTTTGCGA	7	'yjbd'	4229691	4229706	-	-52
ACACAAAAGTTTCTGT	6.9	'yjdl'	4358183	4358198	-	-3749
ACACAAAAGTTTCTGT	6.9	'cada'	4358183	4358198	-	-1543
ACACAAAAGTTTCTGT	6.9	'cadb'	4358183	4358198	-	129
TAGCAACGATTTTCGT	6.8	'yjek'	4373736	4373751	+	-71
ACGGGAACGTTCCCGA	7.1	'trec'	4464268	4464283	-	-1536
ACGGGAACGTTCCCGA	7.1	'treb'	4464268	4464283	-	65
AAGCAAACGTTCGCTT	8.8	'fimb'	4538880	4538895	+	-100
TCTGAAAGGTTTTCTT	8.2	'yjit'	4570362	4570377	+	75
ACGCAAACTCTTGCTT	8.7	'efeu'	1081417	1081432	+	-838
AAGAAAACGGCTCCCT	6.8	'insz'	1294546	1294561	-	-16
GAGAAAAGCATTGCGT	7.7	'lomr'	1424380	1424395	-	-1033
AAGAAAATATTCGCCA	7.5	'dsra'	2023369	2023384	-	-47
AACCAAAGGTTTGCAA	7	'omrb'	2974476	2974491	-	-84
AGCCAAACGTTTTCGT	8.4	'ygew'	3004071	3004086	-	213
CGGCAATCGTTTTTGC	7	'ebga'	3220490	3220505	+	165
CGGCAATCGTTTTTGC	7	'ygji'	3220490	3220505	+	-3766
ACGAAAACATTTGCAA	6.9	'yifk'	3978829	3978844	+	-81
CCGTAAACGTTTCCCC	6.8	'rhtc'	4005750	4005765	-	-30
ACGATAACGTTTGCGC	9.7	'ryja'	4276230	4276245	-	-156
TCTGAAAGGTTTTCTT	8.2	'yjiv'	4570362	4570377	+	-1580
ACGTAAACGGTTGCTT	8.7	'yqfg'	3029342	3029357	+	-1497

## Sheet: Annotations
Annotation Cluster 1	Enrichment Score: 5.81281443527182
Category	Term	Count	%	PValue	Genes	List Total	Pop Hits	Pop Total	Fold Enrichment	Bonferroni	Benjamini	FDR
GOTERM_BP_FAT	GO:0009165~nucleotide biosynthetic process	18	11.6129	2.71194e-13	PURH, PURT, PURF, PURR, PURE, PURL, PURK, PURN, PURM, PURD, PURC, CARA, CARB, PYRI, PYRB, PYRC, PYRD, PYRL	102	260	16709	11.341	8.51654e-11	8.51654e-11	3.64964e-10
GOTERM_BP_FAT	GO:0034654~nucleobase, nucleoside, nucleotide and nucleic acid biosynthetic process	19	12.2581	1.1138e-12	PURH, PURT, PURF, PURR, YGEW, PURE, PURL, PURK, PURN, PURM, PURD, PURC, CARA, CARB, PYRI, PYRB, PYRC, PYRD, PYRL	102	330	16709	9.4317	3.49726e-10	1.74863e-10	1.49869e-09
GOTERM_BP_FAT	GO:0034404~nucleobase, nucleoside and nucleotide biosynthetic process	19	12.2581	1.1138e-12	PURH, PURT, PURF, PURR, YGEW, PURE, PURL, PURK, PURN, PURM, PURD, PURC, CARA, CARB, PYRI, PYRB, PYRC, PYRD, PYRL	102	330	16709	9.4317	3.49726e-10	1.74863e-10	1.49869e-09
SP_PIR_KEYWORDS	pyrimidine biosynthesis	7	4.51613	3.55613e-10	CARA, CARB, PYRI, PYRB, PYRC, PYRD, PYRL	148	29	47487	77.4485	6.32991e-08	1.05499e-08	4.37209e-07
GOTERM_BP_FAT	GO:0009112~nucleobase metabolic process	11	7.09677	2.55086e-09	PURT, YGEW, PURF, PYRI, PYRB, PYRC, PYRD, PYRL, CODB, CODA, PURD	102	119	16709	15.1424	8.0097e-07	2.00243e-07	3.43242e-06
GOTERM_BP_FAT	GO:0046112~nucleobase biosynthetic process	9	5.80645	5.11051e-09	PURT, YGEW, PURF, PYRI, PYRB, PYRC, PYRD, PYRL, PURD	102	65	16709	22.6819	1.6047e-06	3.2094e-07	6.87667e-06
SP_PIR_KEYWORDS	pyrimidine nucleotide biosynthesis	5	3.22581	1.09721e-08	CARA, CARB, PYRI, PYRC, PYRD	148	9	47487	178.255	1.95303e-06	2.17004e-07	1.34897e-05
GOTERM_BP_FAT	GO:0006221~pyrimidine nucleotide biosynthetic process	8	5.16129	1.4356e-08	CARA, CARB, PURR, PYRI, PYRB, PYRC, PYRD, PYRL	102	48	16709	27.3023	4.50778e-06	7.51298e-07	1.93174e-05
GOTERM_BP_FAT	GO:0006220~pyrimidine nucleotide metabolic process	8	5.16129	1.92841e-08	CARA, CARB, PURR, PYRI, PYRB, PYRC, PYRD, PYRL	102	50	16709	26.2102	6.05519e-06	8.65029e-07	2.59486e-05
GOTERM_BP_FAT	GO:0006206~pyrimidine base metabolic process	8	5.16129	7.09757e-08	YGEW, PYRI, PYRB, PYRC, PYRD, PYRL, CODB, CODA	102	60	16709	21.8418	2.22861e-05	2.22863e-06	9.55044e-05
KEGG_PATHWAY	ect00240:Pyrimidine metabolism	7	4.51613	1.5979e-06	CARA, CARB, PYRI, PYRB, PYRC, PYRD, CODA	52	52	7107	18.3983	0.00089762	7.48325e-05	0.00233882
KEGG_PATHWAY	ecv00240:Pyrimidine metabolism	7	4.51613	1.5979e-06	CARA, CARB, PYRI, PYRB, PYRC, PYRD, CODA	52	52	7107	18.3983	0.00089762	7.48325e-05	0.00233882
KEGG_PATHWAY	ecc00240:Pyrimidine metabolism	7	4.51613	1.5979e-06	CARA, CARB, PYRI, PYRB, PYRC, PYRD, CODA	52	52	7107	18.3983	0.00089762	7.48325e-05	0.00233882
KEGG_PATHWAY	ecq00240:Pyrimidine metabolism	7	4.51613	1.7921e-06	CARA, CARB, PYRI, PYRB, PYRC, PYRD, CODA	52	53	7107	18.0512	0.00100666	7.19376e-05	0.00262306
KEGG_PATHWAY	ecr00240:Pyrimidine metabolism	7	4.51613	1.7921e-06	CARA, CARB, PYRI, PYRB, PYRC, PYRD, CODA	52	53	7107	18.0512	0.00100666	7.19376e-05	0.00262306
KEGG_PATHWAY	ecz00240:Pyrimidine metabolism	7	4.51613	1.7921e-06	CARA, CARB, PYRI, PYRB, PYRC, PYRD, CODA	52	53	7107	18.0512	0.00100666	7.19376e-05	0.00262306
KEGG_PATHWAY	eum00240:Pyrimidine metabolism	7	4.51613	1.7921e-06	CARA, CARB, PYRI, PYRB, PYRC, PYRD, CODA	52	53	7107	18.0512	0.00100666	7.19376e-05	0.00262306
KEGG_PATHWAY	ecw00240:Pyrimidine metabolism	7	4.51613	1.7921e-06	CARA, CARB, PYRI, PYRB, PYRC, PYRD, CODA	52	53	7107	18.0512	0.00100666	7.19376e-05	0.00262306
KEGG_PATHWAY	ecx00240:Pyrimidine metabolism	7	4.51613	1.7921e-06	CARA, CARB, PYRI, PYRB, PYRC, PYRD, CODA	52	53	7107	18.0512	0.00100666	7.19376e-05	0.00262306
KEGG_PATHWAY	ece00240:Pyrimidine metabolism	7	4.51613	1.7921e-06	CARA, CARB, PYRI, PYRB, PYRC, PYRD, CODA	52	53	7107	18.0512	0.00100666	7.19376e-05	0.00262306
KEGG_PATHWAY	eci00240:Pyrimidine metabolism	7	4.51613	1.7921e-06	CARA, CARB, PYRI, PYRB, PYRC, PYRD, CODA	52	53	7107	18.0512	0.00100666	7.19376e-05	0.00262306
KEGG_PATHWAY	ecg00240:Pyrimidine metabolism	7	4.51613	1.7921e-06	CARA, CARB, PYRI, PYRB, PYRC, PYRD, CODA	52	53	7107	18.0512	0.00100666	7.19376e-05	0.00262306
KEGG_PATHWAY	ecf00240:Pyrimidine metabolism	7	4.51613	1.7921e-06	CARA, CARB, PYRI, PYRB, PYRC, PYRD, CODA	52	53	7107	18.0512	0.00100666	7.19376e-05	0.00262306
KEGG_PATHWAY	eck00240:Pyrimidine metabolism	7	4.51613	1.7921e-06	CARA, CARB, PYRI, PYRB, PYRC, PYRD, CODA	52	53	7107	18.0512	0.00100666	7.19376e-05	0.00262306
KEGG_PATHWAY	ecj00240:Pyrimidine metabolism	7	4.51613	1.7921e-06	CARA, CARB, PYRI, PYRB, PYRC, PYRD, CODA	52	53	7107	18.0512	0.00100666	7.19376e-05	0.00262306
KEGG_PATHWAY	eco00240:Pyrimidine metabolism	7	4.51613	1.7921e-06	CARA, CARB, PYRI, PYRB, PYRC, PYRD, CODA	52	53	7107	18.0512	0.00100666	7.19376e-05	0.00262306
KEGG_PATHWAY	ecm00240:Pyrimidine metabolism	7	4.51613	1.7921e-06	CARA, CARB, PYRI, PYRB, PYRC, PYRD, CODA	52	53	7107	18.0512	0.00100666	7.19376e-05	0.00262306
GOTERM_BP_FAT	GO:0019856~pyrimidine base biosynthetic process	6	3.87097	1.12778e-05	YGEW, PYRI, PYRB, PYRC, PYRD, PYRL	102	49	16709	20.0588	0.00353498	0.000221303	0.0151742
KEGG_PATHWAY	ecd00240:Pyrimidine metabolism	6	3.87097	3.13819e-05	CARA, CARB, PYRI, PYRB, PYRC, PYRD	52	52	7107	15.77	0.0174823	0.000839501	0.0459238
KEGG_PATHWAY	ecq00250:Alanine, aspartate and glutamate metabolism	5	3.22581	3.65529e-05	CARA, CARB, PURF, PYRI, PYRB	52	27	7107	25.3098	0.0203336	0.000933343	0.0534891
KEGG_PATHWAY	ecd00250:Alanine, aspartate and glutamate metabolism	5	3.22581	3.65529e-05	CARA, CARB, PURF, PYRI, PYRB	52	27	7107	25.3098	0.0203336	0.000933343	0.0534891
KEGG_PATHWAY	ect00250:Alanine, aspartate and glutamate metabolism	5	3.22581	4.24199e-05	CARA, CARB, PURF, PYRI, PYRB	52	28	7107	24.4059	0.0235586	0.00103601	0.0620719
KEGG_PATHWAY	ecz00250:Alanine, aspartate and glutamate metabolism	5	3.22581	4.24199e-05	CARA, CARB, PURF, PYRI, PYRB	52	28	7107	24.4059	0.0235586	0.00103601	0.0620719
KEGG_PATHWAY	ecv00250:Alanine, aspartate and glutamate metabolism	5	3.22581	4.24199e-05	CARA, CARB, PURF, PYRI, PYRB	52	28	7107	24.4059	0.0235586	0.00103601	0.0620719
KEGG_PATHWAY	ecc00250:Alanine, aspartate and glutamate metabolism	5	3.22581	4.24199e-05	CARA, CARB, PURF, PYRI, PYRB	52	28	7107	24.4059	0.0235586	0.00103601	0.0620719
KEGG_PATHWAY	ecg00250:Alanine, aspartate and glutamate metabolism	5	3.22581	4.24199e-05	CARA, CARB, PURF, PYRI, PYRB	52	28	7107	24.4059	0.0235586	0.00103601	0.0620719
KEGG_PATHWAY	eum00250:Alanine, aspartate and glutamate metabolism	5	3.22581	4.24199e-05	CARA, CARB, PURF, PYRI, PYRB	52	28	7107	24.4059	0.0235586	0.00103601	0.0620719
KEGG_PATHWAY	eci00250:Alanine, aspartate and glutamate metabolism	5	3.22581	4.24199e-05	CARA, CARB, PURF, PYRI, PYRB	52	28	7107	24.4059	0.0235586	0.00103601	0.0620719
KEGG_PATHWAY	ecr00250:Alanine, aspartate and glutamate metabolism	5	3.22581	4.89473e-05	CARA, CARB, PURF, PYRI, PYRB	52	29	7107	23.5643	0.0271341	0.00114555	0.0716201
KEGG_PATHWAY	ecw00250:Alanine, aspartate and glutamate metabolism	5	3.22581	4.89473e-05	CARA, CARB, PURF, PYRI, PYRB	52	29	7107	23.5643	0.0271341	0.00114555	0.0716201
KEGG_PATHWAY	ecx00250:Alanine, aspartate and glutamate metabolism	5	3.22581	4.89473e-05	CARA, CARB, PURF, PYRI, PYRB	52	29	7107	23.5643	0.0271341	0.00114555	0.0716201
KEGG_PATHWAY	ece00250:Alanine, aspartate and glutamate metabolism	5	3.22581	4.89473e-05	CARA, CARB, PURF, PYRI, PYRB	52	29	7107	23.5643	0.0271341	0.00114555	0.0716201
KEGG_PATHWAY	ecf00250:Alanine, aspartate and glutamate metabolism	5	3.22581	4.89473e-05	CARA, CARB, PURF, PYRI, PYRB	52	29	7107	23.5643	0.0271341	0.00114555	0.0716201
KEGG_PATHWAY	eck00250:Alanine, aspartate and glutamate metabolism	5	3.22581	4.89473e-05	CARA, CARB, PURF, PYRI, PYRB	52	29	7107	23.5643	0.0271341	0.00114555	0.0716201
KEGG_PATHWAY	ecj00250:Alanine, aspartate and glutamate metabolism	5	3.22581	4.89473e-05	CARA, CARB, PURF, PYRI, PYRB	52	29	7107	23.5643	0.0271341	0.00114555	0.0716201
KEGG_PATHWAY	eco00250:Alanine, aspartate and glutamate metabolism	5	3.22581	4.89473e-05	CARA, CARB, PURF, PYRI, PYRB	52	29	7107	23.5643	0.0271341	0.00114555	0.0716201
KEGG_PATHWAY	ecm00250:Alanine, aspartate and glutamate metabolism	5	3.22581	7.29409e-05	CARA, CARB, PURF, PYRI, PYRB	52	32	7107	21.3552	0.0401654	0.00151715	0.10671
SP_PIR_KEYWORDS	homodimer	4	2.58065	0.000607799	PYRI, PYRC, PYRD, RUVC	148	53	47487	24.2157	0.102571	0.00400017	0.744699
GOTERM_BP_FAT	GO:0006207~'de novo' pyrimidine base biosynthetic process	4	2.58065	0.00180056	YGEW, PYRI, PYRB, PYRD	102	40	16709	16.3814	0.432143	0.0170019	2.39584
Annotation Cluster 2	Enrichment Score: 5.538587786789419
Category	Term	Count	%	PValue	Genes	List Total	Pop Hits	Pop Total	Fold Enrichment	Bonferroni	Benjamini	FDR
SP_PIR_KEYWORDS	purine biosynthesis	11	7.09677	2.75198e-16	PURH, PURT, PURR, PURF, PURE, PURL, PURK, PURN, PURM, PURD, PURC	148	47	47487	75.0945	3.95239e-14	3.95239e-14	2.77556e-13
SP_PIR_KEYWORDS	purine nucleotide biosynthesis	8	5.16129	1.83961e-15	PURH, PURT, PURE, PURL, PURK, PURN, PURM, PURC	148	12	47487	213.905	3.35953e-13	1.67977e-13	2.32037e-12
GOTERM_BP_FAT	GO:0009165~nucleotide biosynthetic process	18	11.6129	2.71194e-13	PURH, PURT, PURF, PURR, PURE, PURL, PURK, PURN, PURM, PURD, PURC, CARA, CARB, PYRI, PYRB, PYRC, PYRD, PYRL	102	260	16709	11.341	8.51654e-11	8.51654e-11	3.64964e-10
GOTERM_BP_FAT	GO:0034654~nucleobase, nucleoside, nucleotide and nucleic acid biosynthetic process	19	12.2581	1.1138e-12	PURH, PURT, PURF, PURR, YGEW, PURE, PURL, PURK, PURN, PURM, PURD, PURC, CARA, CARB, PYRI, PYRB, PYRC, PYRD, PYRL	102	330	16709	9.4317	3.49726e-10	1.74863e-10	1.49869e-09
GOTERM_BP_FAT	GO:0034404~nucleobase, nucleoside and nucleotide biosynthetic process	19	12.2581	1.1138e-12	PURH, PURT, PURF, PURR, YGEW, PURE, PURL, PURK, PURN, PURM, PURD, PURC, CARA, CARB, PYRI, PYRB, PYRC, PYRD, PYRL	102	330	16709	9.4317	3.49726e-10	1.74863e-10	1.49869e-09
GOTERM_BP_FAT	GO:0044271~nitrogen compound biosynthetic process	28	18.0645	7.49598e-10	PURT, CADB, PURR, PURN, CADA, PURM, GLTF, SERA, NUDB, PURH, YGEW, PURF, PURE, PURL, PURK, GLTS, GLYA, RHTC, PURD, PURC, CARA, CARB, CYSZ, PYRI, PYRB, PYRC, PYRL, PYRD	102	1164	16709	3.94054	2.35374e-07	7.8458e-08	1.00865e-06
KEGG_PATHWAY	ect00230:Purine metabolism	10	6.45161	2.38758e-09	PURH, PURT, PURF, PURE, PURL, PURK, PURN, PURM, PURD, PURC	52	76	7107	17.9833	1.34182e-06	1.34182e-06	3.49468e-06
KEGG_PATHWAY	eum00230:Purine metabolism	10	6.45161	3.0236e-09	PURH, PURT, PURF, PURE, PURL, PURK, PURN, PURM, PURD, PURC	52	78	7107	17.5222	1.69926e-06	8.4963e-07	4.42562e-06
KEGG_PATHWAY	ecz00230:Purine metabolism	10	6.45161	3.39408e-09	PURH, PURT, PURF, PURE, PURL, PURK, PURN, PURM, PURD, PURC	52	79	7107	17.3004	1.90747e-06	6.35824e-07	4.9679e-06
KEGG_PATHWAY	ecx00230:Purine metabolism	10	6.45161	3.39408e-09	PURH, PURT, PURF, PURE, PURL, PURK, PURN, PURM, PURD, PURC	52	79	7107	17.3004	1.90747e-06	6.35824e-07	4.9679e-06
KEGG_PATHWAY	ecd00230:Purine metabolism	10	6.45161	3.39408e-09	PURH, PURT, PURF, PURE, PURL, PURK, PURN, PURM, PURD, PURC	52	79	7107	17.3004	1.90747e-06	6.35824e-07	4.9679e-06
KEGG_PATHWAY	ecg00230:Purine metabolism	10	6.45161	3.39408e-09	PURH, PURT, PURF, PURE, PURL, PURK, PURN, PURM, PURD, PURC	52	79	7107	17.3004	1.90747e-06	6.35824e-07	4.9679e-06
KEGG_PATHWAY	ecq00230:Purine metabolism	10	6.45161	3.80385e-09	PURH, PURT, PURF, PURE, PURL, PURK, PURN, PURM, PURD, PURC	52	80	7107	17.0841	2.13776e-06	5.3444e-07	5.56768e-06
KEGG_PATHWAY	ecr00230:Purine metabolism	10	6.45161	4.25642e-09	PURH, PURT, PURF, PURE, PURL, PURK, PURN, PURM, PURD, PURC	52	81	7107	16.8732	2.39211e-06	4.78422e-07	6.23011e-06
KEGG_PATHWAY	ecw00230:Purine metabolism	10	6.45161	4.25642e-09	PURH, PURT, PURF, PURE, PURL, PURK, PURN, PURM, PURD, PURC	52	81	7107	16.8732	2.39211e-06	4.78422e-07	6.23011e-06
KEGG_PATHWAY	eck00230:Purine metabolism	10	6.45161	4.75559e-09	PURH, PURT, PURF, PURE, PURL, PURK, PURN, PURM, PURD, PURC	52	82	7107	16.6674	2.67264e-06	4.4544e-07	6.96074e-06
KEGG_PATHWAY	ecv00230:Purine metabolism	10	6.45161	5.30542e-09	PURH, PURT, PURF, PURE, PURL, PURK, PURN, PURM, PURD, PURC	52	83	7107	16.4666	2.98164e-06	4.25949e-07	7.76552e-06
KEGG_PATHWAY	ecj00230:Purine metabolism	10	6.45161	5.30542e-09	PURH, PURT, PURF, PURE, PURL, PURK, PURN, PURM, PURD, PURC	52	83	7107	16.4666	2.98164e-06	4.25949e-07	7.76552e-06
KEGG_PATHWAY	eco00230:Purine metabolism	10	6.45161	5.30542e-09	PURH, PURT, PURF, PURE, PURL, PURK, PURN, PURM, PURD, PURC	52	83	7107	16.4666	2.98164e-06	4.25949e-07	7.76552e-06
KEGG_PATHWAY	ecm00230:Purine metabolism	10	6.45161	5.30542e-09	PURH, PURT, PURF, PURE, PURL, PURK, PURN, PURM, PURD, PURC	52	83	7107	16.4666	2.98164e-06	4.25949e-07	7.76552e-06
KEGG_PATHWAY	eci00230:Purine metabolism	10	6.45161	5.91026e-09	PURH, PURT, PURF, PURE, PURL, PURK, PURN, PURM, PURD, PURC	52	84	7107	16.2706	3.32156e-06	4.15196e-07	8.65082e-06
KEGG_PATHWAY	ecf00230:Purine metabolism	10	6.45161	5.91026e-09	PURH, PURT, PURF, PURE, PURL, PURK, PURN, PURM, PURD, PURC	52	84	7107	16.2706	3.32156e-06	4.15196e-07	8.65082e-06
KEGG_PATHWAY	ece00230:Purine metabolism	10	6.45161	7.30392e-09	PURH, PURT, PURF, PURE, PURL, PURK, PURN, PURM, PURD, PURC	52	86	7107	15.8922	4.1048e-06	4.56089e-07	1.06907e-05
GOTERM_BP_FAT	GO:0006164~purine nucleotide biosynthetic process	11	7.09677	3.94536e-08	PURH, PURT, PURR, PURF, PURE, PURL, PURK, PURN, PURM, PURD, PURC	102	158	16709	11.4048	1.23883e-05	1.54855e-06	5.30885e-05
GOTERM_BP_FAT	GO:0006163~purine nucleotide metabolic process	11	7.09677	5.61958e-08	PURH, PURT, PURR, PURF, PURE, PURL, PURK, PURN, PURM, PURD, PURC	102	164	16709	10.9875	1.76453e-05	1.96061e-06	7.56167e-05
KEGG_PATHWAY	ecc00230:Purine metabolism	9	5.80645	9.45821e-08	PURH, PURF, PURE, PURL, PURK, PURN, PURM, PURD, PURC	52	82	7107	15.0007	5.31537e-05	5.3155e-06	0.000138439
GOTERM_BP_FAT	GO:0006188~IMP biosynthetic process	6	3.87097	6.42717e-07	PURH, PURE, PURL, PURK, PURN, PURM	102	28	16709	35.1029	0.000201793	1.83465e-05	0.000864832
GOTERM_BP_FAT	GO:0046040~IMP metabolic process	6	3.87097	6.42717e-07	PURH, PURE, PURL, PURK, PURN, PURM	102	28	16709	35.1029	0.000201793	1.83465e-05	0.000864832
GOTERM_BP_FAT	GO:0009161~ribonucleoside monophosphate metabolic process	7	4.51613	1.45997e-06	PURH, PURE, PURL, PURK, PURN, PYRD, PURM	102	59	16709	19.4355	0.000458326	3.82018e-05	0.00196451
GOTERM_BP_FAT	GO:0009156~ribonucleoside monophosphate biosynthetic process	7	4.51613	1.45997e-06	PURH, PURE, PURL, PURK, PURN, PYRD, PURM	102	59	16709	19.4355	0.000458326	3.82018e-05	0.00196451
GOTERM_BP_FAT	GO:0009127~purine nucleoside monophosphate biosynthetic process	6	3.87097	3.57204e-06	PURH, PURE, PURL, PURK, PURN, PURM	102	39	16709	25.2021	0.00112099	8.62749e-05	0.0048064
GOTERM_BP_FAT	GO:0009126~purine nucleoside monophosphate metabolic process	6	3.87097	3.57204e-06	PURH, PURE, PURL, PURK, PURN, PURM	102	39	16709	25.2021	0.00112099	8.62749e-05	0.0048064
GOTERM_BP_FAT	GO:0009168~purine ribonucleoside monophosphate biosynthetic process	6	3.87097	3.57204e-06	PURH, PURE, PURL, PURK, PURN, PURM	102	39	16709	25.2021	0.00112099	8.62749e-05	0.0048064
GOTERM_BP_FAT	GO:0009167~purine ribonucleoside monophosphate metabolic process	6	3.87097	3.57204e-06	PURH, PURE, PURL, PURK, PURN, PURM	102	39	16709	25.2021	0.00112099	8.62749e-05	0.0048064
GOTERM_BP_FAT	GO:0009123~nucleoside monophosphate metabolic process	7	4.51613	4.02678e-06	PURH, PURE, PURL, PURK, PURN, PYRD, PURM	102	70	16709	16.3814	0.00126361	9.03111e-05	0.00541828
GOTERM_BP_FAT	GO:0009124~nucleoside monophosphate biosynthetic process	7	4.51613	4.02678e-06	PURH, PURE, PURL, PURK, PURN, PYRD, PURM	102	70	16709	16.3814	0.00126361	9.03111e-05	0.00541828
GOTERM_BP_FAT	GO:0006189~'de novo' IMP biosynthetic process	5	3.22581	8.46054e-06	PURE, PURL, PURK, PURN, PURM	102	22	16709	37.2304	0.00265309	0.000177092	0.0113838
INTERPRO	IPR013816:ATP-grasp fold, subdomain 2	5	3.22581	1.87869e-05	PURT, CARB, PURK, PURD, PURC	141	40	35585	31.547	0.00599382	0.00599382	0.0253489
SP_PIR_KEYWORDS	ligase	8	5.16129	4.12527e-05	CARA, CARB, PURL, YGJH, PURM, YFBK, PURD, PURC	148	296	47487	8.67184	0.00731624	0.000386406	0.0507063
INTERPRO	IPR013817:Pre-ATP-grasp fold	4	2.58065	0.000128649	PURT, CARB, PURK, PURD	141	25	35585	40.3801	0.0403342	0.0203747	0.173465
GOTERM_BP_FAT	GO:0009260~ribonucleotide biosynthetic process	7	4.51613	0.000230022	PURH, PURE, PURL, PURK, PURN, PYRD, PURM	102	143	16709	8.01885	0.0696879	0.00300528	0.309073
GOTERM_BP_FAT	GO:0009259~ribonucleotide metabolic process	7	4.51613	0.000247968	PURH, PURE, PURL, PURK, PURN, PYRD, PURM	102	145	16709	7.90825	0.0749167	0.00311001	0.333149
INTERPRO	IPR011761:ATP-grasp fold	4	2.58065	0.000701394	PURT, CARB, PURK, PURD	141	44	35585	22.9433	0.201104	0.0721095	0.942357
GOTERM_BP_FAT	GO:0009152~purine ribonucleotide biosynthetic process	6	3.87097	0.000898201	PURH, PURE, PURL, PURK, PURN, PURM	102	123	16709	7.99091	0.245848	0.010396	1.20187
GOTERM_MF_FAT	GO:0016879~ligase activity, forming carbon-nitrogen bonds	6	3.87097	0.000903112	CARA, CARB, PURL, PURM, PURD, PURC	99	135	17785	7.98429	0.195672	0.0529819	1.1602
GOTERM_BP_FAT	GO:0009150~purine ribonucleotide metabolic process	6	3.87097	0.000965728	PURH, PURE, PURL, PURK, PURN, PURM	102	125	16709	7.86306	0.261685	0.0107767	1.29169
INTERPRO	IPR013815:ATP-grasp fold, subdomain 1	3	1.93548	0.00116511	PURT, CARB, PURD	141	13	35585	58.2406	0.311371	0.0890462	1.56086
GOTERM_MF_FAT	GO:0016884~carbon-nitrogen ligase activity, with glutamine as amido-N-donor	3	1.93548	0.00301161	CARA, CARB, PURL	99	15	17785	35.9293	0.516591	0.0701103	3.82076
UP_SEQ_FEATURE	domain:ATP-grasp	3	1.93548	0.0288278	PURT, PURK, PURD	142	18	9468	11.1127	0.999606	0.926696	31.8977
SP_PIR_KEYWORDS	atp-binding	9	5.80645	0.180262	PURT, YJCD, CARA, CARB, PURL, PURK, PURM, PURD, PURC	148	1760	47487	1.64075	1	0.429707	91.3168
GOTERM_MF_FAT	GO:0000287~magnesium ion binding	6	3.87097	0.193458	PURT, CARB, PURF, RUVC, PURD, NUDB	99	557	17785	1.93515	1	0.894898	93.7771
SP_PIR_KEYWORDS	nucleotide-binding	9	5.80645	0.20802	PURT, YJCD, CARA, CARB, PURL, PURK, PURM, PURD, PURC	148	1831	47487	1.57713	1	0.472001	94.3148
UP_SEQ_FEATURE	nucleotide phosphate-binding region:ATP	6	3.87097	0.827565	PURT, YJCD, CARB, PURL, PURK, PURD	142	464	9468	0.86219	1	1	100
GOTERM_MF_FAT	GO:0005524~ATP binding	9	5.80645	0.934856	PURT, YJCD, CARA, CARB, PURL, PURK, PURM, PURD, PURC	99	2225	17785	0.72666	1	1	100
GOTERM_MF_FAT	GO:0032559~adenyl ribonucleotide binding	9	5.80645	0.936057	PURT, YJCD, CARA, CARB, PURL, PURK, PURM, PURD, PURC	99	2231	17785	0.724706	1	1	100
GOTERM_MF_FAT	GO:0030554~adenyl nucleotide binding	10	6.45161	0.948751	PURT, YJCD, CARA, CARB, PURL, PURK, PURM, YDIJ, PURD, PURC	99	2523	17785	0.712035	1	1	100
GOTERM_MF_FAT	GO:0001883~purine nucleoside binding	10	6.45161	0.948751	PURT, YJCD, CARA, CARB, PURL, PURK, PURM, YDIJ, PURD, PURC	99	2523	17785	0.712035	1	1	100
GOTERM_MF_FAT	GO:0000166~nucleotide binding	13	8.3871	0.949367	PURT, PURL, PURK, PURM, PURD, PURC, YJCD, CARA, SFCA, FABG, CARB, YDIJ, SERA	99	3175	17785	0.73556	1	1	100
GOTERM_MF_FAT	GO:0001882~nucleoside binding	10	6.45161	0.955051	PURT, YJCD, CARA, CARB, PURL, PURK, PURM, YDIJ, PURD, PURC	99	2565	17785	0.700376	1	1	100
GOTERM_MF_FAT	GO:0032553~ribonucleotide binding	9	5.80645	0.96101	PURT, YJCD, CARA, CARB, PURL, PURK, PURM, PURD, PURC	99	2385	17785	0.677911	1	1	100
GOTERM_MF_FAT	GO:0032555~purine ribonucleotide binding	9	5.80645	0.96101	PURT, YJCD, CARA, CARB, PURL, PURK, PURM, PURD, PURC	99	2385	17785	0.677911	1	1	100
GOTERM_MF_FAT	GO:0017076~purine nucleotide binding	10	6.45161	0.968667	PURT, YJCD, CARA, CARB, PURL, PURK, PURM, YDIJ, PURD, PURC	99	2677	17785	0.671074	1	1	100
Annotation Cluster 3	Enrichment Score: 5.028869909870794
Category	Term	Count	%	PValue	Genes	List Total	Pop Hits	Pop Total	Fold Enrichment	Bonferroni	Benjamini	FDR
SP_PIR_KEYWORDS	cell membrane	39	25.1613	1.03733e-13	CADB, YIFK, YGAZ, YEAL, DSDX, FTSN, YJCD, CODB, HYAC, HYAB, MDTE, HYAA, GLTF, MDTF, CVPA, YOAE, TREB, MLTF, YGJI, YIAB, GLTS, RHTC, YICE, YEJM, ZIPA, YEAV, YCIB, CYSZ, YHHQ, YCIC, PYRD, YDIK, OMPW, YCAP, TSX, UBID, YJDL, YBIP, YGFU	148	3067	47487	4.08003	1.84577e-11	6.15252e-12	1.27487e-10
SP_PIR_KEYWORDS	membrane	40	25.8065	3.76656e-13	CADB, YIFK, YGAZ, YEAL, DSDX, YQEJ, FTSN, YJCD, CODB, HYAC, HYAB, HYAA, MDTE, GLTF, MDTF, CVPA, YOAE, TREB, MLTF, YGJI, YIAB, GLTS, RHTC, YICE, YEJM, ZIPA, YEAV, YCIB, CYSZ, YHHQ, YCIC, PYRD, YDIK, OMPW, YCAP, TSX, UBID, YJDL, YBIP, YGFU	148	3367	47487	3.8118	6.70524e-11	1.6763e-11	4.6313e-10
SP_PIR_KEYWORDS	cell inner membrane	29	18.7097	6.75997e-13	CADB, YIFK, YGAZ, DSDX, FTSN, YJCD, HYAC, CODB, MDTE, HYAA, MDTF, CVPA, YOAE, TREB, YGJI, YIAB, GLTS, RHTC, YEJM, ZIPA, YEAV, YHHQ, CYSZ, YCIB, YCIC, YDIK, YJDL, YBIP, YGFU	148	1732	47487	5.37234	1.20331e-10	2.40661e-11	8.31124e-10
SP_PIR_KEYWORDS	transmembrane	34	21.9355	4.66632e-10	CADB, YIFK, YGAZ, YEAL, DSDX, YQEJ, FTSN, YJCD, CODB, HYAC, HYAA, GLTF, MDTF, CVPA, YOAE, TREB, YGJI, YIAB, GLTS, RHTC, YICE, YEJM, ZIPA, YEAV, YCIB, CYSZ, YHHQ, YCIC, YDIK, YCAP, TSX, YJDL, YBIP, YGFU	148	3144	47487	3.46984	8.30604e-08	1.18658e-08	5.737e-07
GOTERM_CC_FAT	GO:0019866~organelle inner membrane	19	12.2581	2.08662e-06	CADB, YIFK, TREB, DSDX, YGJI, FTSN, GLTS, RHTC, ZIPA, YEAV, CYSZ, HYAC, CODB, HYAB, MDTE, HYAA, CVPA, YJDL, YGFU	68	566	7281	3.59434	7.09426e-05	7.09426e-05	0.00183497
GOTERM_CC_FAT	GO:0031967~organelle envelope	19	12.2581	2.08662e-06	CADB, YIFK, TREB, DSDX, YGJI, FTSN, GLTS, RHTC, ZIPA, YEAV, CYSZ, HYAC, CODB, HYAB, MDTE, HYAA, CVPA, YJDL, YGFU	68	566	7281	3.59434	7.09426e-05	7.09426e-05	0.00183497
GOTERM_CC_FAT	GO:0031090~organelle membrane	19	12.2581	2.96399e-06	CADB, YIFK, TREB, DSDX, YGJI, FTSN, GLTS, RHTC, ZIPA, YEAV, CYSZ, HYAC, CODB, HYAB, MDTE, HYAA, CVPA, YJDL, YGFU	68	580	7281	3.50758	0.000100771	5.03866e-05	0.00260652
GOTERM_CC_FAT	GO:0009274~peptidoglycan-based cell wall	24	15.4839	5.79764e-06	CADB, YIFK, TREB, YEAL, DSDX, YGJI, GLTS, ZIPA, YEAV, CYSZ, YHHQ, YCIC, SULA, CODB, HYAC, OMPW, MDTE, MDTF, CVPA, TSX, YJDL, YBIP, YOAE, YGFU	68	946	7281	2.71645	0.000197101	6.57047e-05	0.00509838
SP_PIR_KEYWORDS	transport	22	14.1935	7.11956e-06	CADB, YIFK, YGAZ, TREB, DSDX, YGJI, FRE, HMP, GLTS, RHTC, YICE, YJCD, YEAV, CYSZ, HYAC, CODB, MDTE, MDTF, TSX, YJDL, YHDW, YGFU	148	2265	47487	3.1165	0.00126648	7.92022e-05	0.00875279
GOTERM_CC_FAT	GO:0005618~cell wall	24	15.4839	7.57893e-06	CADB, YIFK, TREB, YEAL, DSDX, YGJI, GLTS, ZIPA, YEAV, CYSZ, YHHQ, YCIC, SULA, CODB, HYAC, OMPW, MDTE, MDTF, CVPA, TSX, YJDL, YBIP, YOAE, YGFU	68	961	7281	2.67405	0.000257651	6.44191e-05	0.00666477
UP_SEQ_FEATURE	topological domain:Cytoplasmic	26	16.7742	0.00530413	YIFK, YGAZ, DSDX, FTSN, YJCD, HYAC, CODB, HYAA, MDTF, CVPA, YOAE, TREB, YGJI, YIAB, GLTS, RHTC, YEJM, ZIPA, YHHQ, CYSZ, YCIB, YCIC, YDIK, YJDL, YBIP, YGFU	142	985	9468	1.75998	0.759561	0.509655	6.74611
UP_SEQ_FEATURE	topological domain:Periplasmic	26	16.7742	0.00530413	YIFK, YGAZ, DSDX, FTSN, YJCD, HYAC, CODB, HYAA, MDTF, CVPA, YOAE, TREB, YGJI, YIAB, GLTS, RHTC, YEJM, ZIPA, YHHQ, CYSZ, YCIB, YCIC, YDIK, YJDL, YBIP, YGFU	142	985	9468	1.75998	0.759561	0.509655	6.74611
GOTERM_CC_FAT	GO:0005886~plasma membrane	39	25.1613	0.00629164	CADB, YIFK, YGAZ, YEAL, DSDX, FTSN, YJCD, CODB, HYAC, HYAB, MDTE, HYAA, GLTF, MDTF, CVPA, YOAE, TREB, MLTF, YGJI, YIAB, GLTS, RHTC, YICE, YEJM, ZIPA, YEAV, YCIB, CYSZ, YHHQ, YCIC, PYRD, YDIK, OMPW, YCAP, TSX, UBID, YJDL, YBIP, YGFU	68	2979	7281	1.40177	0.193129	0.0264674	5.39917
GOTERM_CC_FAT	GO:0031975~envelope	25	16.129	0.0156061	YIFK, CADB, DSDX, FTSN, HYAC, CODB, HYAB, MDTE, HYAA, MDTF, CVPA, TREB, MLTF, YGJI, GLTS, RHTC, ZIPA, CYSZ, YEAV, SULA, OMPW, TSX, YHDW, YJDL, YGFU	68	1715	7281	1.56084	0.414208	0.0520742	12.9183
GOTERM_CC_FAT	GO:0030312~external encapsulating structure	26	16.7742	0.0160138	YIFK, CADB, YEAL, DSDX, HYAC, CODB, MDTE, MDTF, CVPA, YOAE, TREB, MLTF, YGJI, GLTS, ZIPA, YEAV, YHHQ, CYSZ, YCIC, SULA, OMPW, TSX, YHDW, YBIP, YJDL, YGFU	68	1814	7281	1.53468	0.4224	0.0486732	13.2349
UP_SEQ_FEATURE	transmembrane region	33	21.2903	0.149583	CADB, YIFK, YGAZ, YEAL, DSDX, YQEJ, FTSN, YJCD, CODB, HYAC, HYAA, MDTF, GLTF, CVPA, YOAE, TREB, YGJI, YIAB, GLTS, RHTC, YICE, YEJM, ZIPA, YEAV, YCIB, YHHQ, CYSZ, YCIC, YDIK, YCAP, YJDL, YBIP, YGFU	142	1793	9468	1.22717	1	0.999281	88.0915
GOTERM_CC_FAT	GO:0016021~integral to membrane	34	21.9355	0.953668	CADB, YIFK, YGAZ, YEAL, DSDX, YQEJ, FTSN, YJCD, CODB, HYAC, HYAA, GLTF, MDTF, CVPA, YOAE, TREB, YGJI, YIAB, GLTS, RHTC, YICE, YEJM, ZIPA, YEAV, YCIB, CYSZ, YHHQ, YCIC, YDIK, YCAP, TSX, YJDL, YBIP, YGFU	68	4269	7281	0.852776	1	0.997853	100
GOTERM_CC_FAT	GO:0031224~intrinsic to membrane	35	22.5806	0.962558	CADB, YIFK, YGAZ, YEAL, DSDX, YQEJ, FTSN, YJCD, CODB, HYAC, MDTE, HYAA, GLTF, MDTF, CVPA, YOAE, TREB, YGJI, YIAB, GLTS, RHTC, YICE, YEJM, ZIPA, YEAV, YCIB, CYSZ, YHHQ, YCIC, YDIK, YCAP, TSX, YJDL, YBIP, YGFU	68	4417	7281	0.848443	1	0.997981	100
Annotation Cluster 4	Enrichment Score: 4.968362035690341
Category	Term	Count	%	PValue	Genes	List Total	Pop Hits	Pop Total	Fold Enrichment	Bonferroni	Benjamini	FDR
KEGG_PATHWAY	ecr00670:One carbon pool by folate	5	3.22581	1.11627e-06	PURH, PURT, PURN, GCVT, GLYA	52	12	7107	56.9471	0.000627149	5.70298e-05	0.00163387
KEGG_PATHWAY	ece00670:One carbon pool by folate	5	3.22581	1.11627e-06	PURH, PURT, PURN, GCVT, GLYA	52	12	7107	56.9471	0.000627149	5.70298e-05	0.00163387
KEGG_PATHWAY	ecs00670:One carbon pool by folate	5	3.22581	1.11627e-06	PURH, PURT, PURN, GCVT, GLYA	52	12	7107	56.9471	0.000627149	5.70298e-05	0.00163387
KEGG_PATHWAY	ect00670:One carbon pool by folate	5	3.22581	1.11627e-06	PURH, PURT, PURN, GCVT, GLYA	52	12	7107	56.9471	0.000627149	5.70298e-05	0.00163387
KEGG_PATHWAY	ecg00670:One carbon pool by folate	5	3.22581	1.11627e-06	PURH, PURT, PURN, GCVT, GLYA	52	12	7107	56.9471	0.000627149	5.70298e-05	0.00163387
KEGG_PATHWAY	eum00670:One carbon pool by folate	5	3.22581	1.11627e-06	PURH, PURT, PURN, GCVT, GLYA	52	12	7107	56.9471	0.000627149	5.70298e-05	0.00163387
KEGG_PATHWAY	ecp00670:One carbon pool by folate	5	3.22581	1.11627e-06	PURH, PURT, PURN, GCVT, GLYA	52	12	7107	56.9471	0.000627149	5.70298e-05	0.00163387
KEGG_PATHWAY	ecf00670:One carbon pool by folate	5	3.22581	1.11627e-06	PURH, PURT, PURN, GCVT, GLYA	52	12	7107	56.9471	0.000627149	5.70298e-05	0.00163387
KEGG_PATHWAY	ecq00670:One carbon pool by folate	5	3.22581	1.11627e-06	PURH, PURT, PURN, GCVT, GLYA	52	12	7107	56.9471	0.000627149	5.70298e-05	0.00163387
KEGG_PATHWAY	ecx00670:One carbon pool by folate	5	3.22581	1.11627e-06	PURH, PURT, PURN, GCVT, GLYA	52	12	7107	56.9471	0.000627149	5.70298e-05	0.00163387
KEGG_PATHWAY	ecy00670:One carbon pool by folate	5	3.22581	1.11627e-06	PURH, PURT, PURN, GCVT, GLYA	52	12	7107	56.9471	0.000627149	5.70298e-05	0.00163387
KEGG_PATHWAY	ecj00670:One carbon pool by folate	5	3.22581	1.11627e-06	PURH, PURT, PURN, GCVT, GLYA	52	12	7107	56.9471	0.000627149	5.70298e-05	0.00163387
KEGG_PATHWAY	eci00670:One carbon pool by folate	5	3.22581	1.11627e-06	PURH, PURT, PURN, GCVT, GLYA	52	12	7107	56.9471	0.000627149	5.70298e-05	0.00163387
KEGG_PATHWAY	ecz00670:One carbon pool by folate	5	3.22581	1.11627e-06	PURH, PURT, PURN, GCVT, GLYA	52	12	7107	56.9471	0.000627149	5.70298e-05	0.00163387
KEGG_PATHWAY	ecl00670:One carbon pool by folate	5	3.22581	1.11627e-06	PURH, PURT, PURN, GCVT, GLYA	52	12	7107	56.9471	0.000627149	5.70298e-05	0.00163387
KEGG_PATHWAY	ecw00670:One carbon pool by folate	5	3.22581	1.11627e-06	PURH, PURT, PURN, GCVT, GLYA	52	12	7107	56.9471	0.000627149	5.70298e-05	0.00163387
KEGG_PATHWAY	eck00670:One carbon pool by folate	5	3.22581	1.11627e-06	PURH, PURT, PURN, GCVT, GLYA	52	12	7107	56.9471	0.000627149	5.70298e-05	0.00163387
GOTERM_MF_FAT	GO:0004372~glycine hydroxymethyltransferase activity	5	3.22581	1.12933e-06	PURH, PURT, PURN, GLYA, PURD	99	15	17785	59.8822	0.000272133	0.000272133	0.00145864
KEGG_PATHWAY	eco00670:One carbon pool by folate	5	3.22581	1.60387e-06	PURH, PURT, PURN, GCVT, GLYA	52	13	7107	52.5666	0.000900968	6.9334e-05	0.00234755
KEGG_PATHWAY	ecv00670:One carbon pool by folate	5	3.22581	1.60387e-06	PURH, PURT, PURN, GCVT, GLYA	52	13	7107	52.5666	0.000900968	6.9334e-05	0.00234755
KEGG_PATHWAY	ecm00670:One carbon pool by folate	5	3.22581	1.60387e-06	PURH, PURT, PURN, GCVT, GLYA	52	13	7107	52.5666	0.000900968	6.9334e-05	0.00234755
KEGG_PATHWAY	ecd00670:One carbon pool by folate	4	2.58065	5.51706e-05	PURH, PURT, PURN, GLYA	52	11	7107	49.6993	0.0305309	0.0012395	0.0807226
KEGG_PATHWAY	ecc00670:One carbon pool by folate	4	2.58065	5.51706e-05	PURH, PURN, GCVT, GLYA	52	11	7107	49.6993	0.0305309	0.0012395	0.0807226
SP_PIR_KEYWORDS	acetylation	5	3.22581	0.00431411	RPLJ, PURH, PURT, RPLL, GLYA	148	211	47487	7.60327	0.536789	0.0211502	5.17666
KEGG_PATHWAY	ecl00230:Purine metabolism	3	1.93548	0.114474	PURH, PURT, PURN	52	81	7107	5.06197	1	0.788352	83.1273
KEGG_PATHWAY	ecy00230:Purine metabolism	3	1.93548	0.116818	PURH, PURT, PURN	52	82	7107	5.00023	1	0.788054	83.7693
KEGG_PATHWAY	ecp00230:Purine metabolism	3	1.93548	0.119174	PURH, PURT, PURN	52	83	7107	4.93999	1	0.787823	84.3917
KEGG_PATHWAY	ecs00230:Purine metabolism	3	1.93548	0.121543	PURH, PURT, PURN	52	84	7107	4.88118	1	0.787655	84.9948
Annotation Cluster 5	Enrichment Score: 4.916259486768117
Category	Term	Count	%	PValue	Genes	List Total	Pop Hits	Pop Total	Fold Enrichment	Bonferroni	Benjamini	FDR
SP_PIR_KEYWORDS	ribosome	7	4.51613	2.26924e-08	RPLJ, RPLL, RPMA, RPSJ, RPLC, RPLD, RPLU	148	56	47487	40.1073	4.03924e-06	4.03925e-07	2.78992e-05
SP_PIR_KEYWORDS	ribonucleoprotein	7	4.51613	1.45217e-07	RPLJ, RPLL, RPMA, RPSJ, RPLC, RPLD, RPLU	148	76	47487	29.5527	2.58482e-05	2.34987e-06	0.000178537
SP_PIR_KEYWORDS	ribosomal protein	7	4.51613	1.97587e-07	RPLJ, RPLL, RPMA, RPSJ, RPLC, RPLD, RPLU	148	80	47487	28.0751	3.51698e-05	2.93086e-06	0.000242923
SP_PIR_KEYWORDS	protein biosynthesis	8	5.16129	7.10112e-07	RPLJ, RPLL, INFA, RPMA, RPSJ, RPLC, RPLD, RPLU	148	159	47487	16.1438	0.000126392	9.02853e-06	0.000873044
KEGG_PATHWAY	ecd03010:Ribosome	7	4.51613	2.00516e-06	RPLJ, RPLL, RPMA, RPSJ, RPLC, RPLD, RPLU	52	54	7107	17.7169	0.00112627	7.51239e-05	0.00293491
KEGG_PATHWAY	ecr03010:Ribosome	7	4.51613	2.00516e-06	RPLJ, RPLL, RPMA, RPSJ, RPLC, RPLD, RPLU	52	54	7107	17.7169	0.00112627	7.51239e-05	0.00293491
KEGG_PATHWAY	eum03010:Ribosome	7	4.51613	2.00516e-06	RPLJ, RPLL, RPMA, RPSJ, RPLC, RPLD, RPLU	52	54	7107	17.7169	0.00112627	7.51239e-05	0.00293491
KEGG_PATHWAY	ecq03010:Ribosome	7	4.51613	2.00516e-06	RPLJ, RPLL, RPMA, RPSJ, RPLC, RPLD, RPLU	52	54	7107	17.7169	0.00112627	7.51239e-05	0.00293491
KEGG_PATHWAY	ecz03010:Ribosome	7	4.51613	2.00516e-06	RPLJ, RPLL, RPMA, RPSJ, RPLC, RPLD, RPLU	52	54	7107	17.7169	0.00112627	7.51239e-05	0.00293491
KEGG_PATHWAY	ecw03010:Ribosome	7	4.51613	2.00516e-06	RPLJ, RPLL, RPMA, RPSJ, RPLC, RPLD, RPLU	52	54	7107	17.7169	0.00112627	7.51239e-05	0.00293491
KEGG_PATHWAY	eck03010:Ribosome	7	4.51613	2.00516e-06	RPLJ, RPLL, RPMA, RPSJ, RPLC, RPLD, RPLU	52	54	7107	17.7169	0.00112627	7.51239e-05	0.00293491
KEGG_PATHWAY	ect03010:Ribosome	7	4.51613	2.23846e-06	RPLJ, RPLL, RPMA, RPSJ, RPLC, RPLD, RPLU	52	55	7107	17.3948	0.00125723	7.8623e-05	0.00327638
KEGG_PATHWAY	ecp03010:Ribosome	7	4.51613	2.23846e-06	RPLJ, RPLL, RPMA, RPSJ, RPLC, RPLD, RPLU	52	55	7107	17.3948	0.00125723	7.8623e-05	0.00327638
KEGG_PATHWAY	eci03010:Ribosome	7	4.51613	2.23846e-06	RPLJ, RPLL, RPMA, RPSJ, RPLC, RPLD, RPLU	52	55	7107	17.3948	0.00125723	7.8623e-05	0.00327638
KEGG_PATHWAY	ecg03010:Ribosome	7	4.51613	2.49346e-06	RPLJ, RPLL, RPMA, RPSJ, RPLC, RPLD, RPLU	52	56	7107	17.0841	0.00140034	8.24274e-05	0.0036496
KEGG_PATHWAY	ecf03010:Ribosome	7	4.51613	2.49346e-06	RPLJ, RPLL, RPMA, RPSJ, RPLC, RPLD, RPLU	52	56	7107	17.0841	0.00140034	8.24274e-05	0.0036496
KEGG_PATHWAY	ecx03010:Ribosome	7	4.51613	2.49346e-06	RPLJ, RPLL, RPMA, RPSJ, RPLC, RPLD, RPLU	52	56	7107	17.0841	0.00140034	8.24274e-05	0.0036496
KEGG_PATHWAY	ecy03010:Ribosome	7	4.51613	2.49346e-06	RPLJ, RPLL, RPMA, RPSJ, RPLC, RPLD, RPLU	52	56	7107	17.0841	0.00140034	8.24274e-05	0.0036496
KEGG_PATHWAY	ecm03010:Ribosome	7	4.51613	2.49346e-06	RPLJ, RPLL, RPMA, RPSJ, RPLC, RPLD, RPLU	52	56	7107	17.0841	0.00140034	8.24274e-05	0.0036496
KEGG_PATHWAY	ecl03010:Ribosome	7	4.51613	2.49346e-06	RPLJ, RPLL, RPMA, RPSJ, RPLC, RPLD, RPLU	52	56	7107	17.0841	0.00140034	8.24274e-05	0.0036496
KEGG_PATHWAY	ecj03010:Ribosome	7	4.51613	2.77166e-06	RPLJ, RPLL, RPMA, RPSJ, RPLC, RPLD, RPLU	52	57	7107	16.7844	0.00155646	8.65338e-05	0.00405679
GOTERM_MF_FAT	GO:0003735~structural constituent of ribosome	7	4.51613	4.14684e-06	RPLJ, RPLL, RPMA, RPSJ, RPLC, RPLD, RPLU	99	77	17785	16.3315	0.000998892	0.000499571	0.00535593
KEGG_PATHWAY	ece03010:Ribosome	7	4.51613	1.74972e-05	RPLJ, RPLL, RPMA, RPSJ, RPLC, RPLD, RPLU	52	78	7107	12.2655	0.00978533	0.00051742	0.0256076
KEGG_PATHWAY	ecs03010:Ribosome	7	4.51613	1.74972e-05	RPLJ, RPLL, RPMA, RPSJ, RPLC, RPLD, RPLU	52	78	7107	12.2655	0.00978533	0.00051742	0.0256076
KEGG_PATHWAY	eco03010:Ribosome	7	4.51613	1.88325e-05	RPLJ, RPLL, RPMA, RPSJ, RPLC, RPLD, RPLU	52	79	7107	12.1103	0.0105281	0.000529057	0.0275615
SP_PIR_KEYWORDS	rna-binding	7	4.51613	2.66567e-05	RPLJ, YGJH, RPMA, RPLC, RPLD, RPLU, YHBY	148	186	47487	12.0753	0.00473371	0.000263574	0.0327681
GOTERM_CC_FAT	GO:0005840~ribosome	7	4.51613	0.000104758	RPLJ, RPLL, RPMA, RPSJ, RPLC, RPLD, RPLU	68	83	7281	9.0303	0.00355563	0.000593485	0.0920876
GOTERM_BP_FAT	GO:0006412~translation	9	5.80645	0.000148596	RPLJ, RPLL, INFA, YGJH, RPMA, RPSJ, RPLC, RPLD, RPLU	102	253	16709	5.82737	0.0455905	0.00202675	0.199764
GOTERM_CC_FAT	GO:0030529~ribonucleoprotein complex	7	4.51613	0.000154474	RPLJ, RPLL, RPMA, RPSJ, RPLC, RPLD, RPLU	68	89	7281	8.42151	0.00523876	0.000750079	0.135764
KEGG_PATHWAY	ecc03010:Ribosome	6	3.87097	0.000161926	RPLJ, RPLL, RPMA, RPSJ, RPLC, RPLD	52	73	7107	11.2334	0.0869912	0.00293149	0.236749
GOTERM_MF_FAT	GO:0005198~structural molecule activity	7	4.51613	0.000174599	RPLJ, RPLL, RPMA, RPSJ, RPLC, RPLD, RPLU	99	149	17785	8.43977	0.0412089	0.0139294	0.225278
SP_PIR_KEYWORDS	rrna-binding	4	2.58065	0.000542764	RPMA, RPLC, RPLD, RPLU	148	51	47487	25.1653	0.0921157	0.00370996	0.66526
GOTERM_MF_FAT	GO:0003723~RNA binding	9	5.80645	0.00204424	RPLJ, INFA, YGJH, RPMA, RPSJ, RPLC, RPLD, RPLU, YHBY	99	414	17785	3.90536	0.38931	0.0680279	2.60842
KEGG_PATHWAY	ecv03010:Ribosome	4	2.58065	0.00210387	RPLJ, RPSJ, RPLC, RPLD	52	36	7107	15.1859	0.693832	0.029157	3.03564
GOTERM_MF_FAT	GO:0019843~rRNA binding	4	2.58065	0.00278945	RPMA, RPLC, RPLD, RPLU	99	51	17785	14.0899	0.489925	0.0720707	3.54359
GOTERM_CC_FAT	GO:0043228~non-membrane-bounded organelle	8	5.16129	0.00993703	RPLJ, RPLL, RPMA, RPSJ, RPLC, RPLD, RPLU, YEJK	68	262	7281	3.26942	0.287909	0.0370248	8.4078
GOTERM_CC_FAT	GO:0043232~intracellular non-membrane-bounded organelle	8	5.16129	0.00993703	RPLJ, RPLL, RPMA, RPSJ, RPLC, RPLD, RPLU, YEJK	68	262	7281	3.26942	0.287909	0.0370248	8.4078
Annotation Cluster 6	Enrichment Score: 3.6753076569344842
Category	Term	Count	%	PValue	Genes	List Total	Pop Hits	Pop Total	Fold Enrichment	Bonferroni	Benjamini	FDR
GOTERM_BP_FAT	GO:0046394~carboxylic acid biosynthetic process	15	9.67742	6.26908e-05	CADB, PURR, CADA, FABF, GLYA, GLTS, RHTC, ACPP, CARA, CARB, FABG, CYSZ, GLTF, SERA, NUDB	102	685	16709	3.58716	0.019493	0.000936966	0.0843233
GOTERM_BP_FAT	GO:0016053~organic acid biosynthetic process	15	9.67742	6.56982e-05	CADB, PURR, CADA, FABF, GLYA, GLTS, RHTC, ACPP, CARA, CARB, FABG, CYSZ, GLTF, SERA, NUDB	102	688	16709	3.57152	0.0204186	0.000937283	0.0883668
GOTERM_BP_FAT	GO:0008652~cellular amino acid biosynthetic process	12	7.74194	0.000485786	CADB, CARA, CARB, PURR, CYSZ, CADA, GLTS, GLYA, GLTF, RHTC, SERA, NUDB	102	550	16709	3.57412	0.141504	0.00585104	0.651696
GOTERM_BP_FAT	GO:0009309~amine biosynthetic process	12	7.74194	0.000994415	CADB, CARA, CARB, PURR, CYSZ, CADA, GLTS, GLYA, GLTF, RHTC, SERA, NUDB	102	600	16709	3.27627	0.268313	0.0107147	1.32982
Annotation Cluster 7	Enrichment Score: 3.3612934679111435
Category	Term	Count	%	PValue	Genes	List Total	Pop Hits	Pop Total	Fold Enrichment	Bonferroni	Benjamini	FDR
GOTERM_BP_FAT	GO:0009069~serine family amino acid metabolic process	7	4.51613	2.82096e-05	PURR, CYSZ, GCVP, GCVT, GLYA, GCVH, SERA	102	98	16709	11.701	0.00881883	0.00052092	0.037952
GOTERM_BP_FAT	GO:0006544~glycine metabolic process	5	3.22581	5.07336e-05	PURR, GCVP, GCVT, GLYA, GCVH	102	34	16709	24.0903	0.0158045	0.00079622	0.0682452
KEGG_PATHWAY	ece00260:Glycine, serine and threonine metabolism	5	3.22581	6.41619e-05	GCVP, GCVT, GLYA, SERA, DSDA	52	31	7107	22.044	0.0354177	0.00138597	0.0938725
KEGG_PATHWAY	ect00260:Glycine, serine and threonine metabolism	5	3.22581	6.41619e-05	GCVP, GCVT, GLYA, SERA, DSDA	52	31	7107	22.044	0.0354177	0.00138597	0.0938725
KEGG_PATHWAY	eum00260:Glycine, serine and threonine metabolism	5	3.22581	6.41619e-05	GCVP, GCVT, GLYA, SERA, DSDA	52	31	7107	22.044	0.0354177	0.00138597	0.0938725
KEGG_PATHWAY	ecq00260:Glycine, serine and threonine metabolism	5	3.22581	6.41619e-05	GCVP, GCVT, GLYA, SERA, DSDA	52	31	7107	22.044	0.0354177	0.00138597	0.0938725
KEGG_PATHWAY	ecf00260:Glycine, serine and threonine metabolism	5	3.22581	6.41619e-05	GCVP, GCVT, GLYA, SERA, DSDA	52	31	7107	22.044	0.0354177	0.00138597	0.0938725
KEGG_PATHWAY	ecw00260:Glycine, serine and threonine metabolism	5	3.22581	6.41619e-05	GCVP, GCVT, GLYA, SERA, DSDA	52	31	7107	22.044	0.0354177	0.00138597	0.0938725
KEGG_PATHWAY	ecr00260:Glycine, serine and threonine metabolism	5	3.22581	7.29409e-05	GCVP, GCVT, GLYA, SERA, DSDA	52	32	7107	21.3552	0.0401654	0.00151715	0.10671
KEGG_PATHWAY	eco00260:Glycine, serine and threonine metabolism	5	3.22581	7.29409e-05	GCVP, GCVT, GLYA, SERA, DSDA	52	32	7107	21.3552	0.0401654	0.00151715	0.10671
KEGG_PATHWAY	eck00260:Glycine, serine and threonine metabolism	5	3.22581	7.29409e-05	GCVP, GCVT, GLYA, SERA, DSDA	52	32	7107	21.3552	0.0401654	0.00151715	0.10671
KEGG_PATHWAY	ecx00260:Glycine, serine and threonine metabolism	5	3.22581	7.29409e-05	GCVP, GCVT, GLYA, SERA, DSDA	52	32	7107	21.3552	0.0401654	0.00151715	0.10671
KEGG_PATHWAY	ecj00260:Glycine, serine and threonine metabolism	5	3.22581	7.29409e-05	GCVP, GCVT, GLYA, SERA, DSDA	52	32	7107	21.3552	0.0401654	0.00151715	0.10671
KEGG_PATHWAY	ecm00260:Glycine, serine and threonine metabolism	5	3.22581	7.29409e-05	GCVP, GCVT, GLYA, SERA, DSDA	52	32	7107	21.3552	0.0401654	0.00151715	0.10671
KEGG_PATHWAY	ecz00260:Glycine, serine and threonine metabolism	5	3.22581	8.25637e-05	GCVP, GCVT, GLYA, SERA, DSDA	52	33	7107	20.708	0.0453426	0.00165587	0.12078
KEGG_PATHWAY	ecv00260:Glycine, serine and threonine metabolism	5	3.22581	8.25637e-05	GCVP, GCVT, GLYA, SERA, DSDA	52	33	7107	20.708	0.0453426	0.00165587	0.12078
KEGG_PATHWAY	ecc00260:Glycine, serine and threonine metabolism	5	3.22581	8.25637e-05	GCVP, GCVT, GLYA, SERA, DSDA	52	33	7107	20.708	0.0453426	0.00165587	0.12078
KEGG_PATHWAY	eci00260:Glycine, serine and threonine metabolism	5	3.22581	0.000104534	GCVP, GCVT, GLYA, SERA, DSDA	52	35	7107	19.5247	0.0570587	0.00202385	0.152897
SP_PIR_KEYWORDS	pyridoxal phosphate	6	3.87097	0.000857841	YGEX, GCVP, CADA, GLYA, DSDA, ASTC	148	235	47487	8.19212	0.141665	0.00525378	1.04958
KEGG_PATHWAY	ecd00260:Glycine, serine and threonine metabolism	4	2.58065	0.00135833	GCVP, GLYA, SERA, DSDA	52	31	7107	17.6352	0.534154	0.0199019	1.96987
KEGG_PATHWAY	ecg00260:Glycine, serine and threonine metabolism	4	2.58065	0.0014913	GCVP, GCVT, GLYA, SERA	52	32	7107	17.0841	0.567743	0.0212764	2.16075
GOTERM_MF_FAT	GO:0030170~pyridoxal phosphate binding	6	3.87097	0.0484006	YGEX, GCVP, CADA, GLYA, DSDA, ASTC	99	359	17785	3.00245	0.999994	0.54936	47.3117
GOTERM_MF_FAT	GO:0070279~vitamin B6 binding	6	3.87097	0.0484006	YGEX, GCVP, CADA, GLYA, DSDA, ASTC	99	359	17785	3.00245	0.999994	0.54936	47.3117
GOTERM_MF_FAT	GO:0019842~vitamin binding	7	4.51613	0.055389	YGEX, GCVP, CADA, GLYA, DSDA, ACPP, ASTC	99	494	17785	2.5456	0.999999	0.576115	52.0964
INTERPRO	IPR015421:Pyridoxal phosphate-dependent transferase, major region, subdomain 1	4	2.58065	0.0918045	GCVP, CADA, GLYA, ASTC	141	271	35585	3.72511	1	0.967413	72.7321
GOTERM_MF_FAT	GO:0048037~cofactor binding	13	8.3871	0.0975265	YGEX, CADA, GLYA, GCVH, ACPP, DSDA, ASTC, SFCA, FABG, GCVP, YDIJ, HYAA, SERA	99	1440	17785	1.62181	1	0.691995	73.43
SP_PIR_KEYWORDS	phosphoprotein	4	2.58065	0.0984421	GCVP, GLYA, DSDA, ACPP	148	355	47487	3.6153	1	0.272426	72.0315
Annotation Cluster 8	Enrichment Score: 3.00466625078702
Category	Term	Count	%	PValue	Genes	List Total	Pop Hits	Pop Total	Fold Enrichment	Bonferroni	Benjamini	FDR
GOTERM_BP_FAT	GO:0009064~glutamine family amino acid metabolic process	10	6.45161	2.96781e-05	CARA, ASTA, CARB, PURF, PURL, RPON, GLTS, GLTF, ASTD, ASTC	102	262	16709	6.25243	0.00927576	0.000517591	0.0399272
GOTERM_BP_FAT	GO:0006544~glycine metabolic process	5	3.22581	5.07336e-05	PURR, GCVP, GCVT, GLYA, GCVH	102	34	16709	24.0903	0.0158045	0.00079622	0.0682452
KEGG_PATHWAY	ecg00330:Arginine and proline metabolism	5	3.22581	0.000160773	ASTA, CODA, EDA, ASTD, ASTC	52	39	7107	17.5222	0.0863992	0.00300752	0.235065
KEGG_PATHWAY	ecz00330:Arginine and proline metabolism	5	3.22581	0.000177694	ASTA, CODA, EDA, ASTD, ASTC	52	40	7107	17.0841	0.0950478	0.00311617	0.259776
SP_PIR_KEYWORDS	arginine metabolism	4	2.58065	0.00019252	ASTA, RPON, ASTD, ASTC	148	36	47487	35.6509	0.0336913	0.0015566	0.236437
KEGG_PATHWAY	eum00330:Arginine and proline metabolism	5	3.22581	0.000195866	ASTA, CODA, EDA, ASTD, ASTC	52	41	7107	16.6674	0.104244	0.00333043	0.286306
KEGG_PATHWAY	ecx00330:Arginine and proline metabolism	5	3.22581	0.000195866	ASTA, CODA, EDA, ASTD, ASTC	52	41	7107	16.6674	0.104244	0.00333043	0.286306
KEGG_PATHWAY	ecr00330:Arginine and proline metabolism	5	3.22581	0.000215343	ASTA, CODA, EDA, ASTD, ASTC	52	42	7107	16.2706	0.113998	0.00355354	0.314734
KEGG_PATHWAY	ecq00330:Arginine and proline metabolism	5	3.22581	0.000215343	ASTA, CODA, EDA, ASTD, ASTC	52	42	7107	16.2706	0.113998	0.00355354	0.314734
KEGG_PATHWAY	ecw00330:Arginine and proline metabolism	5	3.22581	0.000215343	ASTA, CODA, EDA, ASTD, ASTC	52	42	7107	16.2706	0.113998	0.00355354	0.314734
KEGG_PATHWAY	eck00330:Arginine and proline metabolism	5	3.22581	0.000215343	ASTA, CODA, EDA, ASTD, ASTC	52	42	7107	16.2706	0.113998	0.00355354	0.314734
KEGG_PATHWAY	ect00330:Arginine and proline metabolism	5	3.22581	0.000236178	ASTA, CODA, EDA, ASTD, ASTC	52	43	7107	15.8922	0.124314	0.0037856	0.345136
KEGG_PATHWAY	eco00330:Arginine and proline metabolism	5	3.22581	0.000236178	ASTA, CODA, EDA, ASTD, ASTC	52	43	7107	15.8922	0.124314	0.0037856	0.345136
KEGG_PATHWAY	ecj00330:Arginine and proline metabolism	5	3.22581	0.000236178	ASTA, CODA, EDA, ASTD, ASTC	52	43	7107	15.8922	0.124314	0.0037856	0.345136
KEGG_PATHWAY	eci00330:Arginine and proline metabolism	5	3.22581	0.000236178	ASTA, CODA, EDA, ASTD, ASTC	52	43	7107	15.8922	0.124314	0.0037856	0.345136
KEGG_PATHWAY	ecm00330:Arginine and proline metabolism	5	3.22581	0.000258426	ASTA, CODA, EDA, ASTD, ASTC	52	44	7107	15.531	0.135198	0.00402671	0.377591
KEGG_PATHWAY	ecf00330:Arginine and proline metabolism	5	3.22581	0.000282144	ASTA, CODA, EDA, ASTD, ASTC	52	45	7107	15.1859	0.146651	0.00427697	0.412179
GOTERM_BP_FAT	GO:0006536~glutamate metabolic process	5	3.22581	0.00115595	ASTA, GLTS, GLTF, ASTD, ASTC	102	76	16709	10.7772	0.304538	0.012033	1.54429
GOTERM_BP_FAT	GO:0009063~cellular amino acid catabolic process	6	3.87097	0.00140676	ASTA, GCVP, GCVT, GCVH, ASTD, ASTC	102	136	16709	7.22708	0.357272	0.014158	1.87643
GOTERM_BP_FAT	GO:0006525~arginine metabolic process	6	3.87097	0.00154928	CARA, ASTA, CARB, RPON, ASTD, ASTC	102	139	16709	7.0711	0.385441	0.0150989	2.0647
GOTERM_BP_FAT	GO:0016054~organic acid catabolic process	7	4.51613	0.00194428	ASTA, GCVP, GCVT, EDA, GCVH, ASTD, ASTC	102	215	16709	5.33347	0.457245	0.0178129	2.58476
GOTERM_BP_FAT	GO:0046395~carboxylic acid catabolic process	7	4.51613	0.00194428	ASTA, GCVP, GCVT, EDA, GCVH, ASTD, ASTC	102	215	16709	5.33347	0.457245	0.0178129	2.58476
KEGG_PATHWAY	ecd00330:Arginine and proline metabolism	4	2.58065	0.00285315	ASTA, EDA, ASTD, ASTC	52	40	7107	13.6673	0.799263	0.0384079	4.09587
GOTERM_BP_FAT	GO:0006546~glycine catabolic process	3	1.93548	0.0064029	GCVP, GCVT, GCVH	102	20	16709	24.5721	0.866943	0.0530536	8.28039
GOTERM_BP_FAT	GO:0009071~serine family amino acid catabolic process	3	1.93548	0.0064029	GCVP, GCVT, GCVH	102	20	16709	24.5721	0.866943	0.0530536	8.28039
GOTERM_BP_FAT	GO:0009310~amine catabolic process	6	3.87097	0.00659947	ASTA, GCVP, GCVT, GCVH, ASTD, ASTC	102	195	16709	5.04042	0.874958	0.0532434	8.52426
GOTERM_BP_FAT	GO:0019544~arginine catabolic process to glutamate	3	1.93548	0.0115083	ASTA, ASTD, ASTC	102	27	16709	18.2015	0.973605	0.0889833	14.423
GOTERM_BP_FAT	GO:0006527~arginine catabolic process	3	1.93548	0.0243092	ASTA, ASTD, ASTC	102	40	16709	12.286	0.999559	0.168052	28.1898
KEGG_PATHWAY	ecv00330:Arginine and proline metabolism	3	1.93548	0.0378141	ASTA, CODA, EDA	52	43	7107	9.53533	1	0.40298	43.1196
KEGG_PATHWAY	ecc00330:Arginine and proline metabolism	3	1.93548	0.0378141	CODA, EDA, ASTD	52	43	7107	9.53533	1	0.40298	43.1196
KEGG_PATHWAY	ece00330:Arginine and proline metabolism	3	1.93548	0.0394363	CODA, EDA, ASTD	52	44	7107	9.31862	1	0.408954	44.5073
GOTERM_BP_FAT	GO:0009065~glutamine family amino acid catabolic process	3	1.93548	0.0394462	ASTA, ASTD, ASTC	102	52	16709	9.45079	0.999997	0.227326	41.8147
Annotation Cluster 9	Enrichment Score: 2.873539950646342
Category	Term	Count	%	PValue	Genes	List Total	Pop Hits	Pop Total	Fold Enrichment	Bonferroni	Benjamini	FDR
SP_PIR_KEYWORDS	lyase	10	6.45161	0.000822621	PURT, YGEX, PURE, MLTF, PURK, CADA, EDD, EDA, UBID, DSDA	148	788	47487	4.0718	0.136263	0.00521801	1.00669
SP_PIR_KEYWORDS	decarboxylase	4	2.58065	0.00105445	PURE, PURK, CADA, UBID	148	64	47487	20.0536	0.171213	0.00603948	1.2887
GOTERM_MF_FAT	GO:0016831~carboxy-lyase activity	6	3.87097	0.00276155	PURT, PURE, PURK, CADA, EDA, UBID	99	174	17785	6.19471	0.486474	0.0799312	3.50872
Annotation Cluster 10	Enrichment Score: 1.9853098379264649
Category	Term	Count	%	PValue	Genes	List Total	Pop Hits	Pop Total	Fold Enrichment	Bonferroni	Benjamini	FDR
GOTERM_MF_FAT	GO:0031406~carboxylic acid binding	5	3.22581	0.00827437	YGEW, PYRB, GCVH, SERA, ACPP	99	144	17785	6.23772	0.864992	0.153689	10.1759
GOTERM_MF_FAT	GO:0016597~amino acid binding	4	2.58065	0.0115656	YGEW, PYRB, SERA, ACPP	99	85	17785	8.45395	0.939405	0.181477	13.9509
GOTERM_MF_FAT	GO:0043176~amine binding	4	2.58065	0.0115656	YGEW, PYRB, SERA, ACPP	99	85	17785	8.45395	0.939405	0.181477	13.9509
Annotation Cluster 11	Enrichment Score: 1.8693727425212012
Category	Term	Count	%	PValue	Genes	List Total	Pop Hits	Pop Total	Fold Enrichment	Bonferroni	Benjamini	FDR
SP_PIR_KEYWORDS	metal-binding	19	12.2581	1.74177e-06	PURT, YGEY, PURF, HMP, PURD, YEAW, YJEK, SFCA, CARB, YCDB, PYRI, PYRC, ISPB, HYAC, HYAB, RUVC, HYAA, CODA, NUDB	148	1558	47487	3.9129	0.000309987	2.06688e-05	0.00214139
SP_PIR_KEYWORDS	metalloprotein	5	3.22581	0.000191114	YEAW, HYAC, HYAB, HMP, HYAA	148	91	47487	17.6296	0.0334494	0.00161877	0.234712
SP_PIR_KEYWORDS	iron	9	5.80645	0.00103645	YEAW, YJEK, YCDB, FRE, HYAC, HYAB, HMP, HYAA, CODA	148	654	47487	4.41548	0.16855	0.0061339	1.26683
SP_PIR_KEYWORDS	oxidoreductase	14	9.03226	0.00143213	FRE, HMP, ASTD, YEAW, SFCA, FABG, YCDB, GCVP, PYRD, HYAC, YDIJ, HYAB, HYAA, SERA	148	1595	47487	2.81631	0.225162	0.00770054	1.74656
SP_PIR_KEYWORDS	nad	6	3.87097	0.00627415	YEAW, SFCA, FRE, HMP, ASTD, SERA	148	373	47487	5.16126	0.673824	0.0276193	7.44624
GOTERM_MF_FAT	GO:0043169~cation binding	23	14.8387	0.0643266	PURT, YGEY, PURF, TREC, FRE, HMP, GLTS, EBGA, PURD, YEAW, YJEK, SFCA, CARB, YCDB, PYRI, PYRC, HYAC, HYAB, RUVC, HYAA, CODA, UBID, NUDB	99	2876	17785	1.43667	1	0.610377	57.6317
GOTERM_MF_FAT	GO:0043167~ion binding	23	14.8387	0.0673737	PURT, YGEY, PURF, TREC, FRE, HMP, GLTS, EBGA, PURD, YEAW, YJEK, SFCA, CARB, YCDB, PYRI, PYRC, HYAC, HYAB, RUVC, HYAA, CODA, UBID, NUDB	99	2891	17785	1.42922	1	0.606976	59.3796
GOTERM_MF_FAT	GO:0046872~metal ion binding	21	13.5484	0.127747	PURT, YGEY, PURF, FRE, HMP, GLTS, PURD, YEAW, YJEK, SFCA, CARB, YCDB, PYRI, PYRC, HYAC, HYAB, RUVC, HYAA, CODA, UBID, NUDB	99	2793	17785	1.35073	1	0.776249	82.8865
GOTERM_MF_FAT	GO:0005506~iron ion binding	8	5.16129	0.224194	YEAW, YJEK, YCDB, FRE, HYAC, HMP, HYAA, CODA	99	896	17785	1.60399	1	0.921848	96.2325
GOTERM_MF_FAT	GO:0046914~transition metal ion binding	15	9.67742	0.249848	YGEY, FRE, HMP, PURD, YEAW, YJEK, CARB, YCDB, PYRI, PYRC, HYAC, HYAB, HYAA, CODA, UBID	99	2075	17785	1.29865	1	0.93742	97.5598
GOTERM_BP_FAT	GO:0055114~oxidation reduction	14	9.03226	0.462085	FRE, HMP, ASTD, YEAW, SFCA, FABG, YCDB, GCVP, PYRD, HYAC, YDIJ, HYAB, HYAA, SERA	102	2037	16709	1.12587	1	0.94998	99.9762
GOTERM_MF_FAT	GO:0009055~electron carrier activity	5	3.22581	0.831585	YEAW, FRE, HYAC, YDIJ, HMP	99	1039	17785	0.864516	1	0.999998	100
Annotation Cluster 12	Enrichment Score: 1.66542082762089
Category	Term	Count	%	PValue	Genes	List Total	Pop Hits	Pop Total	Fold Enrichment	Bonferroni	Benjamini	FDR
SP_PIR_KEYWORDS	signal	15	9.67742	0.000343202	CADB, MLTF, MDOD, YCFR, YQFG, YCDO, CARB, SPY, YCDB, OMPW, MDTE, HYAA, GLTF, TSX, YHDW	148	1549	47487	3.10708	0.0592713	0.00265302	0.421133
SP_PIR_KEYWORDS	periplasm	6	3.87097	0.00233115	SPY, YCDB, MDOD, YCFR, YHDW, YCDO	148	295	47487	6.52593	0.339943	0.0121442	2.8286
GOTERM_CC_FAT	GO:0042597~periplasmic space	9	5.80645	0.27522	SPY, YCDB, MLTF, SULA, MDOD, YCFR, GLTF, YHDW, YCDO	68	672	7281	1.43402	0.999982	0.598285	94.1028
UP_SEQ_FEATURE	signal peptide	15	9.67742	0.98973	CADB, MLTF, MDOD, YCFR, YQFG, YCDO, CARB, SPY, YCDB, OMPW, MDTE, HYAA, GLTF, TSX, YHDW	142	1549	9468	0.645669	1	1	100
Annotation Cluster 13	Enrichment Score: 1.6507611214958842
Category	Term	Count	%	PValue	Genes	List Total	Pop Hits	Pop Total	Fold Enrichment	Bonferroni	Benjamini	FDR
SP_PIR_KEYWORDS	magnesium	8	5.16129	0.000391579	PURT, CARB, PURF, ISPB, RUVC, EBGA, PURD, NUDB	148	427	47487	6.01139	0.0673401	0.00290056	0.480363
GOTERM_BP_FAT	GO:0009113~purine base biosynthetic process	3	1.93548	0.00410801	PURT, PURF, PURD	102	16	16709	30.7151	0.725437	0.036257	5.38849
GOTERM_BP_FAT	GO:0046148~pigment biosynthetic process	3	1.93548	0.0159477	PURT, PURF, PURD	102	32	16709	15.3575	0.993577	0.11856	19.4523
GOTERM_BP_FAT	GO:0042440~pigment metabolic process	3	1.93548	0.0210001	PURT, PURF, PURD	102	37	16709	13.2822	0.998724	0.15002	24.8426
GOTERM_BP_FAT	GO:0006144~purine base metabolic process	3	1.93548	0.0572606	PURT, PURF, PURD	102	64	16709	7.67877	1	0.294848	54.7711
GOTERM_MF_FAT	GO:0000287~magnesium ion binding	6	3.87097	0.193458	PURT, CARB, PURF, RUVC, PURD, NUDB	99	557	17785	1.93515	1	0.894898	93.7771
UP_SEQ_FEATURE	metal ion-binding site:Magnesium	4	2.58065	0.466507	PURT, PURF, RUVC, NUDB	142	170	9468	1.56885	1	1	99.9739
Annotation Cluster 14	Enrichment Score: 1.5324702561574814
Category	Term	Count	%	PValue	Genes	List Total	Pop Hits	Pop Total	Fold Enrichment	Bonferroni	Benjamini	FDR
SP_PIR_KEYWORDS	cell cycle	4	2.58065	0.00686015	ZIPA, YCIB, SULA, FTSN	148	124	47487	10.3503	0.706335	0.0287527	8.11503
SP_PIR_KEYWORDS	septation	3	1.93548	0.0105786	ZIPA, YCIB, SULA	148	50	47487	19.2515	0.849383	0.0386702	12.2564
SP_PIR_KEYWORDS	cell division	4	2.58065	0.0183685	ZIPA, YCIB, SULA, FTSN	148	179	47487	7.17001	0.963117	0.0626569	20.3821
GOTERM_BP_FAT	GO:0000910~cytokinesis	3	1.93548	0.0422419	ZIPA, YCIB, SULA	102	54	16709	9.10076	0.999999	0.237418	44.0527
GOTERM_BP_FAT	GO:0000917~barrier septum formation	3	1.93548	0.0422419	ZIPA, YCIB, SULA	102	54	16709	9.10076	0.999999	0.237418	44.0527
GOTERM_BP_FAT	GO:0032506~cytokinetic process	3	1.93548	0.0422419	ZIPA, YCIB, SULA	102	54	16709	9.10076	0.999999	0.237418	44.0527
GOTERM_BP_FAT	GO:0007049~cell cycle	4	2.58065	0.0558084	ZIPA, YCIB, SULA, FTSN	102	143	16709	4.5822	1	0.293029	53.8246
GOTERM_BP_FAT	GO:0051301~cell division	4	2.58065	0.0980556	ZIPA, YCIB, SULA, FTSN	102	182	16709	3.6003	1	0.445224	75.0597
Annotation Cluster 15	Enrichment Score: 1.3998429735803752
Category	Term	Count	%	PValue	Genes	List Total	Pop Hits	Pop Total	Fold Enrichment	Bonferroni	Benjamini	FDR
COG_ONTOLOGY	Amino acid transport and metabolism	8	5.16129	0.000257294	YGEY, YJEK, CADB, YIFK, ASTA, CADA, YGJI, YJDL	24	398	6729	5.63568	0.00231326	0.00231326	0.147982
GOTERM_BP_FAT	GO:0006865~amino acid transport	6	3.87097	0.0278575	CADB, YIFK, YGJI, GLTS, RHTC, YHDW	102	281	16709	3.4978	0.99986	0.186421	31.6254
GOTERM_BP_FAT	GO:0009067~aspartate family amino acid biosynthetic process	4	2.58065	0.0318213	CADB, CADA, GLTS, RHTC	102	114	16709	5.74785	0.999961	0.206086	35.283
GOTERM_BP_FAT	GO:0009066~aspartate family amino acid metabolic process	4	2.58065	0.0332554	CADB, CADA, GLTS, RHTC	102	116	16709	5.64875	0.999976	0.206153	36.561
GOTERM_BP_FAT	GO:0015837~amine transport	6	3.87097	0.0358854	CADB, YIFK, YGJI, GLTS, RHTC, YHDW	102	301	16709	3.26539	0.99999	0.216632	38.8444
GOTERM_BP_FAT	GO:0015849~organic acid transport	7	4.51613	0.0376831	CADB, YIFK, DSDX, YGJI, GLTS, RHTC, YHDW	102	409	16709	2.80366	0.999994	0.222192	40.3611
GOTERM_BP_FAT	GO:0046942~carboxylic acid transport	7	4.51613	0.0376831	CADB, YIFK, DSDX, YGJI, GLTS, RHTC, YHDW	102	409	16709	2.80366	0.999994	0.222192	40.3611
SP_PIR_KEYWORDS	amino-acid transport	3	1.93548	0.0393777	CADB, YIFK, YHDW	148	101	47487	9.53044	0.999216	0.124032	38.977
PIR_SUPERFAMILY	PIRSF006060:amino acid transporter	3	1.93548	0.070541	CADB, YIFK, YGJI	120	48	13089	6.81719	0.999936	0.991998	57.4382
GOTERM_MF_FAT	GO:0015171~amino acid transmembrane transporter activity	4	2.58065	0.0763602	CADB, YIFK, YGJI, GLTS	99	179	17785	4.01445	1	0.634886	64.1547
GOTERM_MF_FAT	GO:0005275~amine transmembrane transporter activity	4	2.58065	0.0940679	CADB, YIFK, YGJI, GLTS	99	196	17785	3.66625	1	0.69591	72.0844
INTERPRO	IPR004841:Amino acid permease-associated region	3	1.93548	0.0967615	CADB, YIFK, YGJI	141	133	35585	5.69269	1	0.961481	74.6734
INTERPRO	IPR002293:Amino acid/polyamine transporter I	3	1.93548	0.0981462	CADB, YIFK, YGJI	141	134	35585	5.65021	1	0.95047	75.1923
PIR_SUPERFAMILY	PIRSF006060:AA_transporter	3	1.93548	0.344714	CADB, YIFK, YGJI	120	134	13089	2.44198	1	1	99.2815
Annotation Cluster 16	Enrichment Score: 1.253883200842217
Category	Term	Count	%	PValue	Genes	List Total	Pop Hits	Pop Total	Fold Enrichment	Bonferroni	Benjamini	FDR
SP_PIR_KEYWORDS	DNA binding	9	5.80645	3.01901e-07	RFAH, PURR, OXYR, CSPF, RPON, GALR, PINR, PINQ, CSPB	148	207	47487	13.9504	5.37369e-05	4.13371e-06	0.000371171
SP_PIR_KEYWORDS	transcription regulation	14	9.03226	0.00530293	RFAH, PURR, OXYR, YQEI, RPLD, GALR, RPON, CSPF, YCFQ, DSDC, CSPB, YGEK, FIMB, EBGR	148	1860	47487	2.41506	0.611877	0.0252549	6.32795
SP_PIR_KEYWORDS	Transcription	14	9.03226	0.00544403	RFAH, PURR, OXYR, YQEI, RPLD, GALR, RPON, CSPF, YCFQ, DSDC, CSPB, YGEK, FIMB, EBGR	148	1866	47487	2.4073	0.621555	0.0252465	6.49118
SP_PIR_KEYWORDS	activator	5	3.22581	0.00638395	RFAH, OXYR, CSPF, DSDC, CSPB	148	236	47487	6.79784	0.680177	0.0274216	7.57189
SP_PIR_KEYWORDS	dna-binding	14	9.03226	0.0189172	RFAH, PURR, OXYR, YQEI, GALR, RPON, CSPF, YCFQ, DSDC, PINR, PINQ, CSPB, YGEK, EBGR	148	2192	47487	2.04928	0.966611	0.0632843	20.9276
GOTERM_BP_FAT	GO:0006350~transcription	14	9.03226	0.351221	RFAH, PURR, OXYR, YQEI, RPLD, GALR, RPON, CSPF, YCFQ, DSDC, CSPB, YGEK, FIMB, EBGR	102	1886	16709	1.21601	1	0.888221	99.7038
UP_SEQ_FEATURE	DNA-binding region:H-T-H motif	7	4.51613	0.625478	PURR, EBGR, OXYR, RPON, GALR, YCFQ, DSDC	142	431	9468	1.08291	1	1	99.9997
GOTERM_BP_FAT	GO:0006355~regulation of transcription, DNA-dependent	14	9.03226	0.653783	RFAH, PURR, OXYR, YQEI, RPLD, GALR, RPON, CSPF, YCFQ, DSDC, CSPB, YGEK, EBGR, GLTF	102	2311	16709	0.992381	1	0.991989	99.9999
GOTERM_BP_FAT	GO:0051252~regulation of RNA metabolic process	14	9.03226	0.657601	RFAH, PURR, OXYR, YQEI, RPLD, GALR, RPON, CSPF, YCFQ, DSDC, CSPB, YGEK, EBGR, GLTF	102	2317	16709	0.989811	1	0.991833	99.9999
GOTERM_BP_FAT	GO:0045449~regulation of transcription	15	9.67742	0.717397	RFAH, PURR, OXYR, YQEI, RPLD, GALR, RPON, CSPF, YCFQ, DSDC, CSPB, YGEK, FIMB, EBGR, GLTF	102	2591	16709	0.948362	1	0.995642	100
GOTERM_MF_FAT	GO:0003700~transcription factor activity	8	5.16129	0.83612	YGEK, PURR, EBGR, OXYR, RPON, GALR, YCFQ, DSDC	99	1694	17785	0.848389	1	0.999997	100
GOTERM_MF_FAT	GO:0030528~transcription regulator activity	10	6.45161	0.839654	YGEK, RFAH, PURR, EBGR, OXYR, YQEI, RPON, GALR, YCFQ, DSDC	99	2118	17785	0.848189	1	0.999997	100
GOTERM_MF_FAT	GO:0003677~DNA binding	15	9.67742	0.999892	RFAH, PURR, OXYR, YQEI, GALR, RPON, CSPF, YCFQ, PINR, DSDC, PINQ, CSPB, YGEK, FIMB, EBGR	99	5283	17785	0.510069	1	1	100
Annotation Cluster 17	Enrichment Score: 1.160482903720127
Category	Term	Count	%	PValue	Genes	List Total	Pop Hits	Pop Total	Fold Enrichment	Bonferroni	Benjamini	FDR
SP_PIR_KEYWORDS	repressor	5	3.22581	0.00810985	RPLJ, PURR, EBGR, RPLD, GALR	148	253	47487	6.34107	0.765298	0.0316965	9.52648
SMART	SM00354:HTH_LACI	3	1.93548	0.0225793	PURR, EBGR, GALR	15	85	5022	11.8165	0.239712	0.239712	13.6648
PIR_SUPERFAMILY	PIRSF002812:lac repressor	3	1.93548	0.030209	PURR, EBGR, GALR	120	30	13089	10.9075	0.982561	0.982561	30.1061
UP_SEQ_FEATURE	domain:HTH lacI-type	3	1.93548	0.0384398	PURR, EBGR, GALR	142	21	9468	9.52515	0.999973	0.927652	40.2372
INTERPRO	IPR000843:Bacterial regulatory protein, LacI	3	1.93548	0.0443763	PURR, EBGR, GALR	141	85	35585	8.90738	1	0.837267	45.8021
INTERPRO	IPR001761:Periplasmic binding protein/LacI transcriptional regulator	3	1.93548	0.105406	PURR, EBGR, GALR	141	140	35585	5.40805	1	0.935545	77.7557
UP_SEQ_FEATURE	DNA-binding region:H-T-H motif	7	4.51613	0.625478	PURR, EBGR, OXYR, RPON, GALR, YCFQ, DSDC	142	431	9468	1.08291	1	1	99.9997
GOTERM_MF_FAT	GO:0003700~transcription factor activity	8	5.16129	0.83612	YGEK, PURR, EBGR, OXYR, RPON, GALR, YCFQ, DSDC	99	1694	17785	0.848389	1	0.999997	100
Annotation Cluster 18	Enrichment Score: 1.1317056016589089
Category	Term	Count	%	PValue	Genes	List Total	Pop Hits	Pop Total	Fold Enrichment	Bonferroni	Benjamini	FDR
SP_PIR_KEYWORDS	Fatty acid biosynthesis	3	1.93548	0.0086358	FABG, FABF, ACPP	148	45	47487	21.3905	0.786442	0.033005	10.1145
SP_PIR_KEYWORDS	lipid synthesis	3	1.93548	0.0576203	FABG, FABF, ACPP	148	125	47487	7.70059	0.999974	0.17475	51.7918
GOTERM_BP_FAT	GO:0006633~fatty acid biosynthetic process	3	1.93548	0.0738303	FABG, FABF, ACPP	102	74	16709	6.6411	1	0.359806	64.3721
GOTERM_BP_FAT	GO:0006631~fatty acid metabolic process	3	1.93548	0.168288	FABG, FABF, ACPP	102	122	16709	4.02821	1	0.644141	91.6215
GOTERM_BP_FAT	GO:0008610~lipid biosynthetic process	5	3.22581	0.355065	RFAH, FABG, ISPB, FABF, ACPP	102	498	16709	1.64472	1	0.887642	99.7266
Annotation Cluster 19	Enrichment Score: 1.0580619504912685
Category	Term	Count	%	PValue	Genes	List Total	Pop Hits	Pop Total	Fold Enrichment	Bonferroni	Benjamini	FDR
SP_PIR_KEYWORDS	metalloprotein	5	3.22581	0.000191114	YEAW, HYAC, HYAB, HMP, HYAA	148	91	47487	17.6296	0.0334494	0.00161877	0.234712
SP_PIR_KEYWORDS	nickel	3	1.93548	0.00939164	HYAC, HYAB, HYAA	148	47	47487	20.4803	0.813554	0.0351054	10.9535
GOTERM_BP_FAT	GO:0009060~aerobic respiration	3	1.93548	0.194303	HYAC, HYAB, HYAA	102	134	16709	3.66747	1	0.689521	94.5368
GOTERM_BP_FAT	GO:0009061~anaerobic respiration	3	1.93548	0.249807	HYAC, HYAB, HYAA	102	159	16709	3.09083	1	0.777803	97.9091
GOTERM_BP_FAT	GO:0045333~cellular respiration	3	1.93548	0.659895	HYAC, HYAB, HYAA	102	371	16709	1.32464	1	0.991517	100
GOTERM_BP_FAT	GO:0015980~energy derivation by oxidation of organic compounds	3	1.93548	0.722955	HYAC, HYAB, HYAA	102	418	16709	1.1757	1	0.995689	100
GOTERM_BP_FAT	GO:0006091~generation of precursor metabolites and energy	3	1.93548	0.943758	HYAC, HYAB, HYAA	102	746	16709	0.658768	1	0.999986	100
Annotation Cluster 20	Enrichment Score: 0.8724309581834316
Category	Term	Count	%	PValue	Genes	List Total	Pop Hits	Pop Total	Fold Enrichment	Bonferroni	Benjamini	FDR
SP_PIR_KEYWORDS	dna recombination	4	2.58065	0.00598147	FIMB, RUVC, PINR, PINQ	148	118	47487	10.8765	0.65627	0.0270105	7.11054
SP_PIR_KEYWORDS	dna integration	3	1.93548	0.00755612	FIMB, PINR, PINQ	148	42	47487	22.9184	0.740785	0.0302181	8.90356
GOTERM_BP_FAT	GO:0015074~DNA integration	3	1.93548	0.963627	FIMB, PINR, PINQ	102	829	16709	0.592812	1	0.999996	100
GOTERM_BP_FAT	GO:0006310~DNA recombination	4	2.58065	0.997399	FIMB, RUVC, PINR, PINQ	102	1598	16709	0.410047	1	1	100
GOTERM_BP_FAT	GO:0006259~DNA metabolic process	7	4.51613	0.999909	YEBG, FIMB, SULA, RUVC, PINR, PINQ, NUDB	102	3022	16709	0.379449	1	1	100
Annotation Cluster 21	Enrichment Score: 0.24049322365277662
Category	Term	Count	%	PValue	Genes	List Total	Pop Hits	Pop Total	Fold Enrichment	Bonferroni	Benjamini	FDR
GOTERM_MF_FAT	GO:0051287~NAD or NADH binding	3	1.93548	0.310155	SFCA, FABG, SERA	99	204	17785	2.64186	1	0.963633	99.1734
GOTERM_MF_FAT	GO:0050662~coenzyme binding	5	3.22581	0.753605	SFCA, FABG, YDIJ, GCVH, SERA	99	921	17785	0.975279	1	0.999987	100
INTERPRO	IPR016040:NAD(P)-binding domain	3	1.93548	0.812453	SFCA, FABG, SERA	141	776	35585	0.97568	1	1	100
Annotation Cluster 22	Enrichment Score: 0.195123016995918
Category	Term	Count	%	PValue	Genes	List Total	Pop Hits	Pop Total	Fold Enrichment	Bonferroni	Benjamini	FDR
GOTERM_BP_FAT	GO:0006974~response to DNA damage stimulus	4	2.58065	0.520174	YEBG, SULA, RUVC, NUDB	102	454	16709	1.44329	1	0.967983	99.9949
GOTERM_BP_FAT	GO:0006281~DNA repair	4	2.58065	0.520174	YEBG, SULA, RUVC, NUDB	102	454	16709	1.44329	1	0.967983	99.9949
GOTERM_BP_FAT	GO:0033554~cellular response to stress	4	2.58065	0.612703	YEBG, SULA, RUVC, NUDB	102	520	16709	1.26011	1	0.987476	99.9997
GOTERM_BP_FAT	GO:0006259~DNA metabolic process	7	4.51613	0.999909	YEBG, FIMB, SULA, RUVC, PINR, PINQ, NUDB	102	3022	16709	0.379449	1	1	100
Annotation Cluster 23	Enrichment Score: 0.18664611673450934
Category	Term	Count	%	PValue	Genes	List Total	Pop Hits	Pop Total	Fold Enrichment	Bonferroni	Benjamini	FDR
SP_PIR_KEYWORDS	iron-sulfur	3	1.93548	0.426921	YEAW, YJEK, HYAA	148	469	47487	2.0524	1	0.767142	99.8935
GOTERM_MF_FAT	GO:0051540~metal cluster binding	4	2.58065	0.803262	YEAW, YJEK, YDIJ, HYAA	99	771	17785	0.932018	1	0.999995	100
GOTERM_MF_FAT	GO:0051536~iron-sulfur cluster binding	4	2.58065	0.803262	YEAW, YJEK, YDIJ, HYAA	99	771	17785	0.932018	1	0.999995	100
Annotation Cluster 24	Enrichment Score: 0.1420155431819596
Category	Term	Count	%	PValue	Genes	List Total	Pop Hits	Pop Total	Fold Enrichment	Bonferroni	Benjamini	FDR
GOTERM_BP_FAT	GO:0009108~coenzyme biosynthetic process	3	1.93548	0.493439	GLYA, UBID, NUDB	102	273	16709	1.80015	1	0.960666	99.9894
GOTERM_BP_FAT	GO:0051188~cofactor biosynthetic process	3	1.93548	0.762255	GLYA, UBID, NUDB	102	452	16709	1.08726	1	0.997557	100
GOTERM_BP_FAT	GO:0006732~coenzyme metabolic process	3	1.93548	0.779039	GLYA, UBID, NUDB	102	468	16709	1.05009	1	0.997707	100
GOTERM_BP_FAT	GO:0051186~cofactor metabolic process	3	1.93548	0.922667	GLYA, UBID, NUDB	102	684	16709	0.718481	1	0.999957	100
Annotation Cluster 25	Enrichment Score: 0.1320870028826396
Category	Term	Count	%	PValue	Genes	List Total	Pop Hits	Pop Total	Fold Enrichment	Bonferroni	Benjamini	FDR
SP_PIR_KEYWORDS	cell outer membrane	3	1.93548	0.27791	MLTF, OMPW, TSX	148	335	47487	2.87336	1	0.578966	98.1742
GOTERM_CC_FAT	GO:0030313~cell envelope	9	5.80645	0.884713	ZIPA, TREB, CYSZ, MLTF, SULA, OMPW, MDTF, TSX, YHDW	68	1203	7281	0.801049	1	0.992529	100
GOTERM_CC_FAT	GO:0009279~cell outer membrane	4	2.58065	0.920041	MLTF, OMPW, MDTF, TSX	68	595	7281	0.719822	1	0.995338	100
GOTERM_CC_FAT	GO:0044462~external encapsulating structure part	5	3.22581	0.979482	MLTF, OMPW, MDTF, TSX, YHDW	68	937	7281	0.571364	1	0.999046	100
GOTERM_CC_FAT	GO:0019867~outer membrane	4	2.58065	0.986404	MLTF, OMPW, MDTF, TSX	68	830	7281	0.516017	1	0.999329	100
Annotation Cluster 26	Enrichment Score: 0.09760918773345874
Category	Term	Count	%	PValue	Genes	List Total	Pop Hits	Pop Total	Fold Enrichment	Bonferroni	Benjamini	FDR
GOTERM_BP_FAT	GO:0006811~ion transport	5	3.22581	0.762854	CYSZ, FRE, YFEH, GLTS, TSX	102	851	16709	0.962478	1	0.997383	100
GOTERM_BP_FAT	GO:0030001~metal ion transport	3	1.93548	0.776998	FRE, YFEH, GLTS	102	466	16709	1.05459	1	0.9978	100
GOTERM_BP_FAT	GO:0006812~cation transport	3	1.93548	0.859628	FRE, YFEH, GLTS	102	564	16709	0.87135	1	0.999592	100
