# Supplementary material for: Reconstruction of novel transcription factor regulons through inference of their binding sites
Source: BMC Bioinformatics. 2015 Sep 21;16:299. doi: 10.1186/s12859-015-0685-y (PMC4576408; doi:10.1186/s12859-015-0685-y)
Supplement: Supplementary file 4 — Supplementary Data III. Supplementary data for the predicted Fur regulon. (XLS 237 kb) [file 12859_2015_685_MOESM4_ESM.xls]

## Sheet: Putative Fur Regulon
BAMBI2b Motif:		AATGATTATCATTATCATT					RegPrecise Motif		GATAATGATAATCATTATC
		PWM							PWM
		A	C	G	T				A	C	G	T
1	A	0.545455	0.030303	0.0606061	0.363636		1	G	0.268293	0.0472561	0.553354	0.131098
2	A	0.848485	0	0.151515	0		2	A	0.617378	0.089939	0.155488	0.137195
3	T	0.030303	0.212121	0	0.757576		3	T	0.21189	0.035061	0.112805	0.640244
4	G	0.212121	0.242424	0.333333	0.212121		4	A	0.852134	0.0243902	0.0259146	0.097561
5	A	0.575758	0.0909091	0.121212	0.212121		5	A	0.817073	0.00609756	0.027439	0.14939
6	T	0.212121	0.030303	0.0909091	0.666667		6	T	0.0167683	0.0823171	0.0137195	0.887195
7	T	0.424242	0.0606061	0	0.515152		7	G	0.227134	0.190549	0.474085	0.108232
8	A	0.515152	0.151515	0	0.333333		8	A	0.88872	0.0198171	0.0746951	0.0167683
9	T	0.242424	0.121212	0.121212	0.515152		9	T	0.0731707	0.0198171	0.0914634	0.815549
10	C	0.242424	0.30303	0.181818	0.272727		10	A	0.478659	0	0.00304878	0.518293
11	A	0.757576	0	0.121212	0.121212		11	A	0.753049	0.125	0.00762195	0.114329
12	T	0.242424	0.0909091	0.0606061	0.606061		12	T	0.0121951	0.0914634	0.0487805	0.847561
13	T	0.181818	0.0606061	0.0606061	0.69697		13	C	0.0960366	0.634146	0.0823171	0.1875
14	A	0.393939	0.272727	0.030303	0.30303		14	A	0.905488	0.00152439	0.0746951	0.0182927
15	T	0.030303	0.121212	0.151515	0.69697		15	T	0.109756	0.0670732	0.0106707	0.8125
16	C	0.030303	0.727273	0.0909091	0.151515		16	T	0.0609756	0	0.00304878	0.935976
17	A	0.666667	0.030303	0.242424	0.0606061		17	A	0.550305	0.166159	0.0121951	0.271341
18	T	0.242424	0.0909091	0.181818	0.484848		18	T	0.172256	0.0564024	0.120427	0.650915
19	T	0	0.030303	0.0909091	0.878788		19	C	0.070122	0.705793	0.0320122	0.192073
Putative TFBSs predicted: 439		score>9.4	location<=-267		Operon definition: 0 adjacent genes (MicrobesOnline prediction)
#TFBSs that have a gene in downstream (either strand):		341
Intragenic sites:	32
Non-intragenic sites:	309	207
TFBSs (including intragenic sites)
True positives: 30
TFBS Sequence	Score	Regulated gene	TFBS Locations		Strand which TFBS binds	Position
TATAATAATCATTCTCGTT	13.8	'fhua'	167430	167448	+	-54
TATCAATAATATTATCAAT	12.9	'fepa'	611892	611910	+	-193
AATGAAATTAATTATCGTT	13.2	'fepd'	621428	621446	+	-34
AATGAAATTAATTATCGTT	13.2	'ybda'	621428	621446	+	-95
AATGCTTCTCATTTTCATT	12.9	'fepb'	623948	623966	+	-233
AATATAAATGATAATCATT	11.3	'entc'	624057	624075	-	-51
AATTATTTTGATTGGCATT	10.7	'fur'	710097	710115	+	-246
AATGATAATAATTCTCATT	14	'gpma'	786844	786862	-	-44
AATAATTTTGATAAGCATT	10.6	'fiu'	840862	840880	-	-126
AATGAGAATAATTAACAAT	10	'oppa'	1298964	1298982	+	-242
AATGATTACCATTCCCATT	12.6	'yncd'	1521231	1521249	+	-160
AATGATTACCATTCCCATT	12.6	'ynce'	1521231	1521249	+	-100
AATTTATTTAAGTATCATT	10.7	'ydda'	1577423	1577441	+	-75
ACTGATATTTATTATCATT	13.9	'ydhy'	1752747	1752765	-	-264
AGTGATAATGATTATCAGT	12.8	'sufa'	1762454	1762472	+	-62
AATTATTATTAATTTTTAT	9.95	'ydie'	1787620	1787638	+	-17
ATTCGTATTTTTAATAATT	9.42	'ftn'	1986633	1986651	-	-107
AATGATAATTCAAACTATC	9.9	'sdia'	1994895	1994913	-	-57
AACGATAACAATTATCAAT	12.4	'cira'	2244971	2244989	+	-198
AATGATTATCAAATTCATT	13.7	'mnth'	2510781	2510799	+	-71
ATTGATAGTCGTTCTCATT	9.42	'exbb'	3150067	3150085	-	-79
AATGATAATGATTGTTAAT	10.7	'yqjh'	3214563	3214581	+	-68
AATGAAAATAGTTCTTATT	10.9	'bfd'	3465044	3465062	+	-49
AACCATTCTCATTATCATT	13.4	'feoa'	3538056	3538074	+	-129
AATCATTCTCATTCGCACT	11	'yhhy'	3579051	3579069	+	-110
AATCATTTTCAATATCATT	10.8	'soda'	4098743	4098761	-	-90
AATGGTTATCATTACAATT	10.4	'feci'	4516306	4516324	-	-66
TATGATATTGGTTATCATT	12.8	'fhuf'	4603787	4603805	+	-119
TATGATATTGGTTATCATT	12.8	'yjjz'	4603787	4603805	+	-40
AATTATTTTGATTGGCATT	10.7	'uof'	710097	710115	+	-167
False Negatives: 0 operon
TFBS Sequence	Score	Regulated gene	TFBS Locations		Strand which TFBS binds	Position
-
False Positives: 206
TFBS Sequence	Score	Regulated gene	TFBS Locations		Strand which TFBS binds	Position
ATTTAATATAATTATTATT	10.1	'cait'	41996	42014	-	-83
AATCGTTTATATGATCAGT	9.6	'yadi'	144319	144337	+	-258
TATCTTTCTTAATATCTTT	9.89	'yagz'	310131	310149	+	-254
AACGAGATTAAGTTTAATT	10.8	'ykgk'	310653	310671	-	-111
ACAGAGAATTAATAAGATT	10.3	'ykgi'	317833	317851	-	-60
ATTGATATTGATAGAAATA	9.7	'taua'	384219	384237	-	-237
AATATTTTTAATCTTTATT	9.93	'hemb'	389107	389125	+	-174
ATTGATATTGAAAAAAATA	12.4	'rdgc'	409338	409356	-	-113
ATTGATATTGAAAAAAATA	12.4	'yajf'	409338	409356	-	-30
AATCATTTTAATCATCATT	12.8	'pric'	490114	490132	+	-96
AATGAAAATGATAATTGTT	10.5	'yban'	490048	490066	+	-58
AATAAAATCATAAATCATA	10	'rhsd'	522233	522251	-	-252
TATCATCAACAATTTCGAT	9.68	'allc'	544609	544627	+	-111
GATGATAATTATTATCATT	13.8	'nohb'	579815	579833	+	-242
AATGAAATTTATTAAAATT	13.3	'appy'	582766	582784	-	-138
AATGATATCCATAAAGACT	9.88	'nfnb'	604636	604654	-	-7
TATCAATAATATTATCAAT	12.9	'fes'	611892	611910	+	-146
GATCATAATTAATATCTAT	9.43	'cita'	651374	651392	+	-84
CGTGAAAATCATTATCATT	11.3	'ybeq'	675759	675777	-	-7
CGTGAAAATCATTATCATT	11.3	'yber'	675759	675777	-	-175
AATGATATGTTTTATCAAT	11.5	'djlb'	676522	676540	+	-116
TACTTTTTTAATTTTTATT	10.7	'ybfm'	707485	707503	+	-72
AATGAAATATATTATTTTT	9.72	'ybfb'	732998	733016	+	-1
AATGCAAAACTAAATTATT	10.5	'ybgd'	752125	752143	-	-125
ATTGATTAAGATTATGACT	10.1	'ybih'	829892	829910	-	-44
ATTGATTAAGATTATGACT	10.1	'rhle'	829892	829910	-	-203
AACAAAACTAATAAAGATT	9.68	'dps'	848253	848271	-	-137
ATTGATGATGTGAATGATT	10.8	'ybiv'	859345	859363	-	-112
ACTGATACTGAAAATCATC	10.2	'ybjc'	889874	889892	-	-262
AATCAGAACTTTTTTCATT	10.1	'arti'	902194	902212	+	-1
AATAATGATGAAAAAAATT	10.4	'lola'	936588	936606	-	-7
ATTCATATTGGTTATCGTT	9.59	'tors'	1055650	1055668	-	-267
AATGATATTTATTTTTATT	13.4	'ycej'	1118349	1118367	-	-98
AATGAGAAATATACGCATT	9.92	'fhue'	1160871	1160889	-	-115
AATGAGAAATATACGCATT	9.92	'ycff'	1160871	1160889	-	-237
AAAGATTTTTAAATTAATT	9.4	'ycfq'	1168166	1168184	-	-129
AAAGATTTTTAAATTAATT	9.4	'ycfr'	1168166	1168184	-	-130
ATCGAAAATTCAAAAAATA	10.3	'ymfd'	1196976	1196994	-	-239
AATGTTAATAATAAAAATA	11.2	'ymgc'	1215730	1215748	-	-241
ATCGAAAATGTAAAAAATA	11.2	'chaa'	1271100	1271118	-	-46
ATCGAAAATGTAAAAAATA	11.2	'chab'	1271100	1271118	-	-242
AATGAGAAAGATAAAAATA	12.2	'ychj'	1288467	1288485	-	-130
AATGAGAAAGATAAAAATA	12.2	'rssa'	1288467	1288485	-	-1
AATGTTAAACTTTTTTAGT	9.66	'adhe'	1297359	1297377	+	-33
AATGAGAATTAGTCAAATT	10.8	'ycig'	1314135	1314153	-	-94
TATCTAACACAATATCAAT	9.56	'ycit'	1342579	1342597	+	-227
TATCATTTAAATGATTAAT	9.44	'ycjy'	1389976	1389994	+	-117
TATCATTTAAATGATTAAT	9.44	'ycjz'	1389976	1389994	+	-39
TATAAGTTACATTATTAAT	9.98	'ydal'	1403840	1403858	+	-163
AATCATAATTATCTCCATT	11.1	'ydad'	1416248	1416266	+	-13
AATAATTATGATTATTTTT	11.4	'pinr'	1431748	1431766	+	-68
AATATTATTGATTTTCATT	13.4	'ynae'	1432264	1432282	+	-1
ATACAAAATAAAAATTATA	9.48	'ompn'	1435095	1435113	-	-196
AATGAAAATTTTACTGGCT	9.64	'ynbe'	1443710	1443728	-	-1
AATGAAAATTTTACTGGCT	9.64	'ydbl'	1443710	1443728	-	-194
TATCTTTACCAATTTTATT	10.3	'tehb'	1499469	1499487	+	-117
AATAATATTATTTATCGAT	11.4	'yddl'	1544178	1544196	+	-144
ATTGAAAAACAATACAATA	9.9	'gadb'	1570209	1570227	-	-158
ATTGATAATGAAATGTGTA	9.97	'ydeo'	1581801	1581819	-	-108
AATTAACATATTTTTCAAT	9.53	'ydep'	1584697	1584715	+	-205
AATGAAAATCAATAATATT	13.4	'ydfk'	1631062	1631080	-	-1
AAAAATAATCATAATTATT	11.4	'pinq'	1631578	1631596	-	-68
AGTGATAATGATTATCATC	12.1	'noha'	1634615	1634633	-	-242
AATTATTTTAATTTTCGCT	12.2	'mdtj'	1671545	1671563	+	-38
AATGGAAATAAAAAGAACT	9.64	'uida'	1694199	1694217	-	-122
TGTTATTAGCATTAGCAAT	9.94	'ribc'	1741509	1741527	+	-261
AATGGTGATAATTTTCATT	10.6	'astd'	1827892	1827910	-	-152
AATCATTTTTTGTTGCATT	9.44	'yeae'	1863643	1863661	+	-1
ATCGATAAAGAATATGATT	11.7	'tory'	1956257	1956275	-	-119
CATGATAAAAATATTTATT	10.5	'yecf'	1993678	1993696	-	-164
AAAGTTATTAATTTTCAAT	10.3	'yeej'	2042864	2042882	+	-98
TATTATTACCACTTTTAAT	9.52	'yegh'	2135775	2135793	+	-151
AGTTATATTATATTTCAAT	9.55	'yegi'	2149024	2149042	+	-33
AGTTATATTATATTTCAAT	9.55	'yegj'	2149024	2149042	+	-185
ACTAAGAATTATTATCATG	9.99	'yohl'	2183923	2183941	-	-123
ACTAAGAATTATTATCATG	9.99	'yohm'	2183923	2183941	-	-16
TACAATTTTATTTATTAAT	9.43	'yehc'	2189688	2189706	+	-39
AATAAAATTTATTTTTGGT	10.1	'yehd'	2190257	2190275	+	-31
AACGCCAATGAAAATTATA	9.79	'mdtq'	2226997	2227015	-	-235
ATTGAGAATAATTATTACT	12.7	'yeit'	2231883	2231901	-	-172
AGCGATAATTATTGTAATT	9.58	'fole'	2241788	2241806	-	-132
AGCGATAATTATTGTAATT	9.58	'yeig'	2241788	2241806	-	-144
AATTTTTCTCTTTTCCATT	9.7	'rihb'	2253191	2253209	+	-1
AATTTTTCTCTTTTCCATT	9.7	'yeil'	2253191	2253209	+	-186
TATAAATTATATTCTAATT	9.47	'mqo'	2304869	2304887	+	-111
AATAATTCTTATTTTTATT	12.7	'yoji'	2306699	2306717	+	-80
AATAATAATAAGTACAGTT	9.87	'b2250'	2362469	2362487	-	-190
AATAATAATAAGTACAGTT	9.87	'yfao'	2362469	2362487	-	-107
TATGAAAAAAATAATCTTT	9.82	'yfbk'	2383881	2383899	+	-155
TATGAAAAAAATAATCTTT	9.82	'yfbl'	2383881	2383899	+	-1
ACGGATAATGTTTTTCATT	10	'nuof'	2399560	2399578	-	-1
ATTAAGAATCAGAACAATT	9.84	'yfbq'	2405367	2405385	-	-216
ATTGATAATTTGATTAATT	11.8	'yfbt'	2410128	2410146	-	-35
AATGAAAAAGAAAACAACA	9.54	'yfcb'	2446627	2446645	-	-183
AATGAAAAAGAAAACAACA	9.54	'yfcn'	2446627	2446645	-	-1
ACTGGAAAACAAAATAATA	9.59	'yfdt'	2473664	2473682	-	-231
AATTAGAATGTAAATCACT	9.76	'evgs'	2482330	2482348	-	-66
ACTGCTTTTTTTTATTATT	9.86	'b2462'	2574014	2574032	-	-205
AATTATTTTTATTCTTTAT	10.3	'uraa'	2618253	2618271	+	-89
AATTATTACGTTTATCATG	9.71	'yfgf'	2627123	2627141	+	-181
AATTATTACGTTTATCATG	9.71	'yfgg'	2627123	2627141	+	-189
AATAAATATAAAATTAATA	10.6	'yfgh'	2627649	2627667	-	-165
ATTGAAAAAATTAAAGATT	11.3	'mltf'	2693822	2693840	-	-1
AACAAAAATAATAAACATA	11.9	'yfjj'	2758380	2758398	-	-189
ATTGAAAATAAAAACTATT	12.8	'yfjm'	2764009	2764027	-	-229
TATGATAAAAAAAACCGTT	9.62	'ypjc'	2783213	2783231	+	-198
TATAATATTAACAATCGTT	10.3	'ygaz'	2807607	2807625	+	-32
AATTAAAATATTTATCTTT	10.1	'mltb'	2823740	2823758	+	-160
ATTGATAGTCATTTTGACT	9.71	'ygaa'	2830362	2830380	-	-69
ATTGATAGTCATTTTGACT	9.71	'norv'	2830362	2830380	-	-136
AACGAAAATAAAAACCATC	10.6	'ygba'	2855059	2855077	-	-249
AACGAAAATAAAAACCATC	10.6	'muts'	2855059	2855077	-	-56
AGTTATAATAATTACCATG	9.61	'ygcl'	2882407	2882425	+	-265
AATGAAAAACAAATGAATT	9.76	'cysj'	2890104	2890122	-	-202
AATGAAAAACAAATGAATT	9.76	'ygcm'	2890104	2890122	-	-132
AATCATCATGATAAATATA	9.87	'yqei'	2986418	2986436	-	-106
AAAGATAAATATAAAAATA	10	'ygeg'	2989215	2989233	-	-75
AATGAGTAAGAAAATTGTT	10.5	'yqea'	3009482	3009500	-	-1
AGTGATTTTAATTCTCATT	13.5	'ygfk'	3013889	3013907	+	-193
AATGACTTTAGTTTTCATT	10.4	'glcg'	3122236	3122254	+	-1
ATTGATAGTCGTTCTCATT	9.42	'metc'	3150067	3150085	-	-191
AATGATAACATTACACATA	10.1	'ygit'	3166426	3166444	-	-176
AATGCGAATTTTACTGATA	10.6	'ygiw'	3167849	3167867	-	-169
AATGCGAATTTTACTGATA	10.6	'qseb'	3167849	3167867	-	-1
ATTAAAAATATTTATTGTT	11	'insc'	3184086	3184104	-	-123
AATGATAATGATTGTTAAT	10.7	'yqji'	3214563	3214581	+	-238
CATGAAAATAAAAACTATT	11.2	'ygjk'	3226909	3226927	-	-1
AATCATACTGTTTCTGATT	9.66	'tdcc'	3263238	3263256	+	-217
GATCATTTTAATAATGATT	9.66	'yhac'	3266389	3266407	+	-48
AATGCTAATTTAATTAATA	11.3	'garp'	3273063	3273081	-	-152
AATGCTAATTTAATTAATA	11.3	'gard'	3273063	3273081	-	-241
AATGGAAAGTAATTTCATT	10.6	'sfsb'	3332930	3332948	+	-1
AATCCATTTTAATTTCAGT	10.2	'gltb'	3352424	3352442	+	-230
TGTGATTAACATCATCAGT	9.85	'yhck'	3372525	3372543	+	-32
ATTGATATTTAATATATTA	9.78	'yhcr'	3387460	3387478	-	-119
ATTGATATTTAATATATTA	9.78	'aaer'	3387460	3387478	-	-82
ATAAATAATATATATTATT	9.74	'envr'	3411606	3411624	-	-137
AATGATAATTTGTAGGATA	11.3	'acre'	3411785	3411803	-	-101
CATAAAAATTAATAAGATA	9.6	'yhdv'	3416211	3416229	-	-201
TATTATTCACGTTATTATT	10	'yrdc'	3429428	3429446	+	-9
ACTGATGAAAATTATCATT	10.7	'trka'	3434536	3434554	-	-4
AAATATATTTAATTTCATT	10.7	'chia'	3467858	3467876	+	-1
AATTTGCATCAATTTCATT	9.46	'yhge'	3530578	3530596	+	-135
AATTTGCATCAATTTCATT	9.46	'pck'	3530578	3530596	+	-262
AATGAAAAAATTAACCATT	11.7	'feob'	3538428	3538446	-	-1
AATCATTCTCATTCGCACT	11	'yhhx'	3579051	3579069	+	-241
TATTATAATTATGATTACT	9.44	'yrhb'	3582772	3582790	+	-10
AGTGTTAATCAGTATCGTT	9.93	'b3472'	3607797	3607815	+	-181
TACGATACGCACTTTCATT	9.42	'acpt'	3610950	3610968	+	-42
TATGGTTTTAATATTTGTT	9.45	'slp'	3651950	3651968	+	-34
CATGATAATATTAAAAACA	9.54	'gada'	3665738	3665756	-	-153
TATTTTTATAAATTCCATT	11.3	'yhja'	3667460	3667478	+	-267
TATTTTTATAAATTCCATT	11.3	'tref'	3667460	3667478	+	-155
CATGAAAATAAAGAACATT	10	'xylf'	3729153	3729171	-	-1
CTTGATTTTGATAAAAATT	9.58	'xylr'	3732920	3732938	-	-82
TATCTTTTACATTATCATG	11	'rfak'	3797517	3797535	+	-200
ACTAATAAATATTTTTATA	9.51	'rfas'	3803162	3803180	-	-41
AATGAGAAAAATATGAATA	10.1	'yico'	3841975	3841993	-	-181
AATGAGAAAAATATGAATA	10.1	'ade'	3841975	3841993	-	-12
CATGAAAATTCAATACATT	9.43	'yidb'	3875648	3875666	-	-178
AATCTTTAAAAAAAGCATT	10.2	'tnac'	3886327	3886345	+	-131
AATGGTTATTTTTTTTAAT	10.3	'bglh'	3900324	3900342	+	-99
AATATATTTATTTTTTATT	9.43	'yigg'	4001297	4001315	+	-99
AATCATTTTCAATATCATT	10.8	'rhat'	4098743	4098761	-	-213
AACAATGATGAAAATGATT	10.4	'mena'	4118412	4118430	-	-58
CGTGATAATGCATATAATT	9.72	'metj'	4126544	4126562	-	-144
CGTGATAATGCATATAATT	9.72	'metb'	4126544	4126562	-	-151
AATCATTTTCATTTTTATT	9.64	'iclr'	4221679	4221697	-	-46
AATCATTTTCATTTTTATT	9.64	'meth'	4221679	4221697	-	-172
ATTGCTAATGAAAAACATC	10.3	'pgi'	4231774	4231792	-	-7
TATGATTTTTATTGTTATT	11.2	'yjbe'	4233749	4233767	+	-180
TATTCTCTGCATTATCATT	9.46	'yjcf'	4281134	4281152	+	-54
TGCGATAATTTTTTTCATT	10.4	'yjco'	4295131	4295149	+	-1
AACAATCAGAATTTTCATT	10.4	'basr'	4331956	4331974	+	-1
AATCATAAATAATCTTGTT	11	'sgat'	4417901	4417919	+	-102
ATCGATATTAATAAAAATA	11.7	'yjfz'	4425505	4425523	-	-78
ATCGATATTAATAAAAATA	11.7	'ytfa'	4425505	4425523	-	-212
ATTTAAAGTGATAATCATA	9.81	'yjgp'	4484234	4484252	-	-7
AATAAGAATTATTTTCCTT	10.2	'feca'	4514770	4514788	+	-88
AATGGTTATCATTACAATT	10.4	'insa-7'	4516306	4516324	-	-244
ATTTATAATTTTAATTGTT	9.74	'yjiz'	4592759	4592777	-	-32
AACAGTTTTCATCATCATT	10	'yjja'	4598198	4598216	+	-4
AATTTTAATGATAATTATT	11.2	'serw'	925271	925289	+	-95
AATGATAATCGCTATCACT	10.6	'efeu'	1080504	1080522	+	-75
TATAAGTTACATTATTAAT	9.98	'isra'	1403840	1403858	+	-25
AATCATAATTATCTCCATT	11.1	'ydae'	1416248	1416266	+	-234
ATACAAAATAAAAATTATA	9.48	'micc'	1435095	1435113	-	-50
AGTGATAATGATTATCATC	12.1	'ynfo'	1634615	1634633	-	-165
TACATTTATAATTTTCATG	10.4	'yeds'	2031859	2031877	+	-216
TATCATTACAGTAATCATT	10.6	'yoea'	2066614	2066632	+	-45
AACGAAATTAAAAAAGGTA	10.5	'yeiw'	2263484	2263502	-	-185
AAAGAGAGTTATTATTGTT	9.42	'ryfa'	2651838	2651856	-	-39
AATGATTTTGTATCTAATA	9.76	'iley'	2784080	2784098	-	-239
ATCGATAATTAATAAAACA	10.1	'ygaq'	2784266	2784284	-	-153
AATTAAAATATTTATCTTT	10.1	'srla'	2823740	2823758	+	-114
AATAATAAATTAAATCGTT	10.2	'ygen'	2994114	2994132	-	-90
AATCATTCTCATTCGCACT	11	'ryhb'	3579051	3579069	+	-30
AATGATTTTGAGTATGACA	10.1	'gpp'	3962361	3962379	-	-127
ATTGCTAATAAGTTACATT	10.3	'ytfi'	4435624	4435642	-	-106
GATGATAATTATTATCATT	13.8	'ylci'	579815	579833	+	-165
TATCATTACAGTAATCATT	10.6	'yoeh'	2066614	2066632	+	-189
AAAGGAAACAAAAATCATT	9.43	'yrhd'	3582339	3582357	-	-88
TACTATAACTATTATCGGT	10.3	'yibw'	3766716	3766734	+	-199
AATAAAATTAATCACCATT	9.6	'yjbs'	4267057	4267075	+	-40
ATTAAAAATGAAACTTATT	10.9	'yneo'	1596164	1596182	-	-72
AACGCCAATGAAAATTATA	9.79	'yohp'	2226997	2227015	-	-7

## Sheet: Annotations
Annotation Cluster 1	Enrichment Score: 10.597224423413177
Category	Term	Count	%	PValue	Genes	List Total	Pop Hits	Pop Total	Fold Enrichment	Bonferroni	Benjamini	FDR
SP_PIR_KEYWORDS	iron	29	12.2881	8.10673e-19	CIRA, FHUE, FHUF, FIU, FUR, FEPB, YEIL, FEPA, FEPD, YDHY, FES, DPS, NUOF, BFD, FECA, NORV, GLTB, FHUA, YHJA, ENTC, FECI, FTN, FEOB, FEOA, YGFK, TORY, YCEJ, YDEP, ADHE	222	654	47487	9.4851	1.48353e-16	1.48353e-16	1.0013e-15
SP_PIR_KEYWORDS	iron transport	13	5.50847	2.55448e-18	FECI, CIRA, FHUE, ENTC, FIU, FEPB, FEOB, FEPA, FEPD, FEOA, FES, FECA, FHUA	222	46	47487	60.4515	4.6747e-16	2.33735e-16	3.15516e-15
SP_PIR_KEYWORDS	transport	46	19.4915	1.02074e-16	YBDA, YOJI, CHAA, FHUE, CIRA, YGAZ, TDCC, FIU, OMPN, YDDA, FEPB, FEPA, FEPD, YOHL, YOHM, BGLH, FES, YADI, YJGP, MNTH, BFD, FECA, RHAT, NORV, TRKA, FHUA, MDTJ, YHJA, ENTC, FECI, CYSJ, YICO, ARTI, OPPA, CAIT, URAA, FEOB, SRLA, FEOA, TAUA, GARP, TORY, XYLF, YCEJ, LOLA, EXBB	222	2265	47487	4.34422	2.03171e-14	6.77236e-15	1.33227e-13
SP_PIR_KEYWORDS	ion transport	19	8.05085	5.25999e-15	CHAA, ENTC, FHUE, CIRA, FECI, FIU, OMPN, FEPB, FEOB, FEPA, YOHL, FEPD, FEOA, YOHM, BGLH, FES, FECA, TRKA, FHUA	222	298	47487	13.6383	9.54903e-13	1.90958e-13	6.4504e-12
GOTERM_BP_FAT	GO:0015674~di-, tri-valent inorganic cation transport	18	7.62712	3.52117e-14	ENTC, FHUE, FECI, CIRA, FIU, FTN, FEPB, FEOB, FEPA, YOHL, FEPD, FEOA, YOHM, FES, BFD, FECA, EXBB, FHUA	142	163	16709	12.9941	1.22123e-11	1.22123e-11	4.80727e-11
GOTERM_BP_FAT	GO:0000041~transition metal ion transport	19	8.05085	1.32399e-13	ENTC, FHUE, CIRA, FECI, FIU, FTN, FEPB, FEOB, FEPA, YOHL, FEPD, FEOA, YOHM, FES, MNTH, BFD, FECA, EXBB, FHUA	142	206	16709	10.853	4.596e-11	2.298e-11	1.80922e-10
GOTERM_BP_FAT	GO:0006826~iron ion transport	16	6.77966	6.61732e-13	ENTC, FECI, CIRA, FHUE, FIU, FTN, FEPB, FEOB, FEPA, FEPD, FEOA, FES, BFD, FECA, EXBB, FHUA	142	138	16709	13.6428	2.29607e-10	7.65358e-11	9.03821e-10
GOTERM_MF_FAT	GO:0005506~iron ion binding	31	13.1356	1.14861e-11	CIRA, FHUE, FHUF, FIU, FUR, FEPB, YEIL, FEPA, FEPD, YDHY, FES, DPS, NUOF, BFD, FECA, NORV, GLTB, FHUA, YHJA, ENTC, CYSJ, FECI, YNCD, FTN, FEOB, FEOA, YGFK, TORY, YCEJ, YDEP, ADHE	141	896	17785	4.36404	2.76813e-09	2.76813e-09	1.48354e-08
GOTERM_BP_FAT	GO:0030001~metal ion transport	20	8.47458	1.38252e-08	ENTC, FHUE, CIRA, FECI, FIU, FTN, FEPB, FEOB, FEPA, YOHL, FEPD, FEOA, YOHM, FES, MNTH, BFD, FECA, EXBB, TRKA, FHUA	142	466	16709	5.05017	4.79732e-06	1.19933e-06	1.88842e-05
GOTERM_MF_FAT	GO:0046914~transition metal ion binding	41	17.3729	4.34731e-08	FHUE, CIRA, FHUF, FIU, FUR, FEPB, YEIL, FEPA, YOHL, FEPD, YDHY, YOHM, FES, DPS, NUOF, METH, HEMB, MNTH, BFD, FECA, NORV, ALLC, FHUA, GLTB, YHJA, ENTC, FECI, CYSJ, YNCD, FTN, FEOB, FEOA, YGFK, TORY, YCEJ, YDEP, ADHE, ADE, SODA, FOLE, YGCM	141	2075	17785	2.4923	1.0477e-05	3.49233e-06	5.61498e-05
GOTERM_BP_FAT	GO:0006812~cation transport	21	8.89831	5.6603e-08	CHAA, ENTC, FHUE, CIRA, FECI, FIU, FTN, FEPB, FEOB, FEPA, YOHL, FEPD, FEOA, YOHM, FES, MNTH, BFD, FECA, EXBB, TRKA, FHUA	142	564	16709	4.38129	1.9641e-05	3.92824e-06	7.73156e-05
GOTERM_MF_FAT	GO:0043169~cation binding	49	20.7627	1.11059e-07	CHAA, FHUE, FIU, FHUF, FEPB, PCK, YEIL, FEPA, YOHL, FEPD, YOHM, FES, NUOF, HEMB, METH, MNTH, BFD, FECA, NORV, TRKA, FHUA, GLTB, ENTC, FECI, FEOB, FEOA, TORY, ADE, YGCM, CIRA, FUR, YDHY, DPS, UIDA, ALLC, YHJA, RIHB, CYSJ, YNCD, FTN, ACPT, YGFK, YFAO, YCEJ, YDEP, ADHE, YBIV, FOLE, SODA	141	2876	17785	2.14903	2.6765e-05	6.69131e-06	0.000143444
GOTERM_MF_FAT	GO:0046872~metal ion binding	48	20.339	1.25566e-07	CHAA, FHUE, CIRA, FHUF, FIU, FUR, PCK, FEPB, FEPA, YEIL, YOHL, FEPD, YDHY, YOHM, FES, DPS, NUOF, METH, HEMB, MNTH, BFD, FECA, NORV, TRKA, ALLC, FHUA, GLTB, YHJA, ENTC, FECI, RIHB, CYSJ, YNCD, FTN, FEOB, FEOA, ACPT, YGFK, TORY, YFAO, YCEJ, YDEP, ADHE, YBIV, ADE, SODA, FOLE, YGCM	141	2793	17785	2.16773	3.02609e-05	6.05225e-06	0.000162181
GOTERM_MF_FAT	GO:0043167~ion binding	49	20.7627	1.3062e-07	CHAA, FHUE, FIU, FHUF, FEPB, PCK, YEIL, FEPA, YOHL, FEPD, YOHM, FES, NUOF, HEMB, METH, MNTH, BFD, FECA, NORV, TRKA, FHUA, GLTB, ENTC, FECI, FEOB, FEOA, TORY, ADE, YGCM, CIRA, FUR, YDHY, DPS, UIDA, ALLC, YHJA, RIHB, CYSJ, YNCD, FTN, ACPT, YGFK, YFAO, YCEJ, YDEP, ADHE, YBIV, FOLE, SODA	141	2891	17785	2.13788	3.1479e-05	5.24657e-06	0.000168709
GOTERM_BP_FAT	GO:0006811~ion transport	23	9.74576	2.59565e-06	CHAA, ENTC, FHUE, CIRA, FECI, FIU, OMPN, FTN, FEPB, FEOB, FEPA, YOHL, FEPD, FEOA, YOHM, BGLH, FES, MNTH, BFD, FECA, EXBB, TRKA, FHUA	142	851	16709	3.18024	0.000900287	0.000150104	0.00354542
SP_PIR_KEYWORDS	metal-binding	23	9.74576	4.39057e-06	YHJA, RIHB, FHUF, FTN, FUR, YEIL, YDHY, DPS, YGFK, NUOF, TORY, METH, HEMB, YCEJ, BFD, YDEP, YBIV, SODA, FOLE, NORV, ALLC, YGCM, GLTB	222	1558	47487	3.15778	0.000803154	4.72622e-05	0.00542287
Annotation Cluster 2	Enrichment Score: 6.490373628763485
Category	Term	Count	%	PValue	Genes	List Total	Pop Hits	Pop Total	Fold Enrichment	Bonferroni	Benjamini	FDR
SP_PIR_KEYWORDS	transport	46	19.4915	1.02074e-16	YBDA, YOJI, CHAA, FHUE, CIRA, YGAZ, TDCC, FIU, OMPN, YDDA, FEPB, FEPA, FEPD, YOHL, YOHM, BGLH, FES, YADI, YJGP, MNTH, BFD, FECA, RHAT, NORV, TRKA, FHUA, MDTJ, YHJA, ENTC, FECI, CYSJ, YICO, ARTI, OPPA, CAIT, URAA, FEOB, SRLA, FEOA, TAUA, GARP, TORY, XYLF, YCEJ, LOLA, EXBB	222	2265	47487	4.34422	2.03171e-14	6.77236e-15	1.33227e-13
SP_PIR_KEYWORDS	membrane	55	23.3051	5.73771e-16	FHUE, CHAA, YGAZ, TDCC, FHUF, FIU, FEPA, YOHL, FEPD, YOHM, BGLH, YOHP, YJFZ, YBFB, YJGP, SLP, MNTH, FECA, TRKA, ACRE, FHUA, MDTJ, YICO, YHCR, YIGG, CAIT, FEOB, SRLA, TORY, YJBE, EVGS, YBDA, YOJI, YHGE, CIRA, GADB, OMPN, YDDA, YEGH, YFGG, YFGF, RHAT, YFGH, MLTF, YNCD, MENA, YFBL, URAA, YBAN, GARP, YCEJ, TORS, MLTB, EXBB, YHDV	222	3367	47487	3.49415	1.01585e-13	2.54241e-14	6.88338e-13
SP_PIR_KEYWORDS	cell membrane	50	21.1864	2.11187e-14	YGAZ, CHAA, TDCC, FHUE, FIU, FHUF, FEPA, YOHL, FEPD, YOHM, BGLH, YBFB, YJGP, SLP, MNTH, FECA, TRKA, ACRE, FHUA, MDTJ, YICO, YHCR, YIGG, CAIT, FEOB, SRLA, TORY, YJBE, EVGS, YBDA, YOJI, YHGE, CIRA, OMPN, YDDA, YEGH, YFGF, RHAT, YFGH, MLTF, YNCD, MENA, URAA, YBAN, GARP, YCEJ, TORS, MLTB, EXBB, YHDV	222	3067	47487	3.48721	3.86025e-12	6.43374e-13	2.60569e-11
GOTERM_CC_FAT	GO:0009274~peptidoglycan-based cell wall	36	15.2542	2.12167e-11	YOJI, YHGE, CHAA, FHUE, TDCC, CIRA, FIU, OMPN, YDDA, MDTQ, FEPA, FEPD, BGLH, SLP, RSSA, YEGH, MNTH, FECA, RHAT, YDDL, TRKA, ACRE, MDTJ, FHUA, YNCD, OPPA, CAIT, MENA, URAA, FEOB, GARP, TORY, EVGS, TORS, MLTB, EXBB	83	946	7281	3.33829	1.0184e-09	1.0184e-09	2.02483e-08
GOTERM_CC_FAT	GO:0005618~cell wall	36	15.2542	3.33794e-11	YOJI, YHGE, CHAA, FHUE, TDCC, CIRA, FIU, OMPN, YDDA, MDTQ, FEPA, FEPD, BGLH, SLP, RSSA, YEGH, MNTH, FECA, RHAT, YDDL, TRKA, ACRE, MDTJ, FHUA, YNCD, OPPA, CAIT, MENA, URAA, FEOB, GARP, TORY, EVGS, TORS, MLTB, EXBB	83	961	7281	3.28619	1.60221e-09	8.01106e-10	3.18559e-08
SP_PIR_KEYWORDS	transmembrane protein	17	7.20339	2.28363e-10	CHAA, TDCC, MENA, CAIT, URAA, FEOB, FEPD, SRLA, DJLB, YEEJ, TORY, RSSA, YCEJ, TORS, RHAT, EXBB, MDTJ	222	427	47487	8.51614	4.17904e-08	5.2238e-09	2.82062e-07
SP_PIR_KEYWORDS	transmembrane	43	18.2203	5.69884e-10	YBDA, YHGE, YOJI, CHAA, YGAZ, TDCC, OMPN, YDDA, FEPA, YOHL, FEPD, YOHM, BGLH, YOHP, YBFB, YJFZ, YJGP, YEGH, MNTH, YFGG, YFGF, RHAT, ACRE, FHUA, MDTJ, YICO, YHCR, YIGG, CAIT, MENA, URAA, YFBL, YBAN, FEOB, SRLA, GARP, TORY, YJBE, YCEJ, EVGS, TORS, EXBB, YHDV	222	3144	47487	2.92555	1.04289e-07	1.15877e-08	7.03892e-07
SP_PIR_KEYWORDS	cell inner membrane	31	13.1356	6.95571e-10	YBDA, YOJI, CHAA, TDCC, YGAZ, YDDA, YOHL, FEPD, YOHM, YJGP, MNTH, YFGF, RHAT, TRKA, ACRE, MDTJ, YICO, YIGG, MENA, CAIT, URAA, YBAN, FEOB, SRLA, GARP, TORY, YJBE, EVGS, YCEJ, TORS, EXBB	222	1732	47487	3.82856	1.27289e-07	1.27289e-08	8.59132e-07
GOTERM_CC_FAT	GO:0030312~external encapsulating structure	42	17.7966	7.56297e-07	YHGE, YOJI, CHAA, FHUE, CIRA, TDCC, FIU, OMPN, YDDA, MDTQ, FEPA, FEPD, BGLH, SLP, RSSA, YEGH, MNTH, FECA, RHAT, YFGH, YDDL, ACRE, TRKA, FHUA, MDTJ, YEHC, MLTF, ARTI, YNCD, OPPA, CAIT, MENA, URAA, FEOB, TAUA, GARP, TORY, EVGS, TORS, MLTB, LOLA, EXBB	83	1814	7281	2.03107	3.63016e-05	1.21007e-05	0.000721775
GOTERM_CC_FAT	GO:0031975~envelope	38	16.1017	1.31017e-05	YOJI, CHAA, FHUE, CIRA, TDCC, FIU, OMPN, YDDA, FEPA, FEPD, BGLH, SLP, MNTH, FECA, RHAT, YFGH, YDDL, TRKA, ACRE, FHUA, RFAS, MDTJ, YEHC, ARTI, MLTF, YNCD, CAIT, MENA, URAA, FEOB, TAUA, GARP, TORY, EVGS, TORS, MLTB, LOLA, EXBB	83	1715	7281	1.94371	0.00062869	0.00015721	0.0125031
GOTERM_CC_FAT	GO:0031090~organelle membrane	20	8.47458	1.66123e-05	YOJI, CHAA, TDCC, YDDA, MENA, CAIT, URAA, FEOB, FEPD, GARP, RSSA, EVGS, TORS, MNTH, RHAT, EXBB, ACRE, TRKA, MDTJ, RFAS	83	580	7281	3.02493	0.000797079	0.000159467	0.0158529
GOTERM_CC_FAT	GO:0019866~organelle inner membrane	19	8.05085	4.32451e-05	YOJI, CHAA, TDCC, YDDA, MENA, CAIT, URAA, FEOB, FEPD, GARP, EVGS, TORS, MNTH, RHAT, EXBB, ACRE, TRKA, MDTJ, RFAS	83	566	7281	2.94476	0.00207366	0.000345908	0.0412637
GOTERM_CC_FAT	GO:0031967~organelle envelope	19	8.05085	4.32451e-05	YOJI, CHAA, TDCC, YDDA, MENA, CAIT, URAA, FEOB, FEPD, GARP, EVGS, TORS, MNTH, RHAT, EXBB, ACRE, TRKA, MDTJ, RFAS	83	566	7281	2.94476	0.00207366	0.000345908	0.0412637
GOTERM_CC_FAT	GO:0005886~plasma membrane	50	21.1864	0.000414446	YGAZ, CHAA, TDCC, FHUE, FIU, FHUF, FEPA, YOHL, FEPD, YOHM, BGLH, YBFB, YJGP, SLP, MNTH, FECA, TRKA, ACRE, FHUA, MDTJ, YICO, YHCR, YIGG, CAIT, FEOB, SRLA, TORY, YJBE, EVGS, YBDA, YOJI, YHGE, CIRA, OMPN, YDDA, YEGH, YFGF, RHAT, YFGH, MLTF, YNCD, MENA, URAA, YBAN, GARP, YCEJ, TORS, MLTB, EXBB, YHDV	83	2979	7281	1.47235	0.0197009	0.00283847	0.39483
UP_SEQ_FEATURE	topological domain:Periplasmic	25	10.5932	0.317319	YBDA, YGAZ, CHAA, YDDA, FEPD, YOHL, YOHM, YJGP, MNTH, YFGF, RHAT, MDTJ, FHUA, YICO, YIGG, MENA, FEOB, YBAN, SRLA, GARP, TORY, EVGS, YCEJ, TORS, EXBB	208	985	9468	1.15531	1	0.999956	99.4803
UP_SEQ_FEATURE	topological domain:Cytoplasmic	24	10.1695	0.401439	YBDA, CHAA, YGAZ, YICO, YDDA, YIGG, MENA, YBAN, FEOB, YOHL, FEPD, SRLA, GARP, YOHM, YJGP, TORY, EVGS, YCEJ, TORS, MNTH, YFGF, RHAT, EXBB, MDTJ	208	985	9468	1.1091	1	0.999997	99.9151
UP_SEQ_FEATURE	transmembrane region	39	16.5254	0.61358	YBDA, YHGE, YOJI, CHAA, YGAZ, TDCC, YDDA, YOHL, FEPD, YOHM, YOHP, YBFB, YJFZ, YJGP, YEGH, MNTH, YFGG, YFGF, RHAT, FHUA, MDTJ, YICO, YHCR, YIGG, CAIT, MENA, URAA, YFBL, YBAN, FEOB, SRLA, GARP, TORY, YJBE, YCEJ, EVGS, TORS, EXBB, YHDV	208	1793	9468	0.9901	1	1	99.9998
GOTERM_CC_FAT	GO:0031224~intrinsic to membrane	48	20.339	0.770678	YBDA, YHGE, YOJI, CHAA, YGAZ, TDCC, OMPN, YDDA, FEPA, FEPD, YOHL, YOHM, BGLH, YOHP, YBFB, YJFZ, YADI, SLP, YJGP, YEGH, MNTH, YFGG, YFGF, YBFM, RHAT, YFGH, ACRE, FHUA, MDTJ, YICO, YHCR, YIGG, CAIT, MENA, URAA, YFBL, YBAN, FEOB, SRLA, GARP, TORY, YJBE, YCEJ, EVGS, TORS, YJJZ, EXBB, YHDV	83	4417	7281	0.953294	1	0.984361	99.9999
GOTERM_CC_FAT	GO:0016021~integral to membrane	46	19.4915	0.79071	YBDA, YHGE, YOJI, CHAA, YGAZ, TDCC, OMPN, YDDA, FEPA, FEPD, YOHL, YOHM, BGLH, YOHP, YBFB, YJFZ, YADI, YJGP, YEGH, MNTH, YFGG, YFGF, YBFM, RHAT, ACRE, FHUA, MDTJ, YICO, YHCR, YIGG, CAIT, MENA, URAA, YFBL, YBAN, FEOB, SRLA, GARP, TORY, YJBE, YCEJ, EVGS, TORS, YJJZ, EXBB, YHDV	83	4269	7281	0.945245	1	0.984559	100
Annotation Cluster 3	Enrichment Score: 5.322690730936212
Category	Term	Count	%	PValue	Genes	List Total	Pop Hits	Pop Total	Fold Enrichment	Bonferroni	Benjamini	FDR
SP_PIR_KEYWORDS	iron transport	13	5.50847	2.55448e-18	FECI, CIRA, FHUE, ENTC, FIU, FEPB, FEOB, FEPA, FEPD, FEOA, FES, FECA, FHUA	222	46	47487	60.4515	4.6747e-16	2.33735e-16	3.15516e-15
GOTERM_BP_FAT	GO:0015674~di-, tri-valent inorganic cation transport	18	7.62712	3.52117e-14	ENTC, FHUE, FECI, CIRA, FIU, FTN, FEPB, FEOB, FEPA, YOHL, FEPD, FEOA, YOHM, FES, BFD, FECA, EXBB, FHUA	142	163	16709	12.9941	1.22123e-11	1.22123e-11	4.80727e-11
SP_PIR_KEYWORDS	signal	35	14.8305	6.68358e-14	FHUE, CIRA, FIU, OMPN, CHIA, FEPB, YCFR, FEPA, BGLH, YGIW, SLP, YJJA, FECA, YKGI, YFGH, YDBL, ACRE, FHUA, YJCO, YEHC, ARTI, YNCE, MLTF, YGJK, YNCD, OPPA, TAUA, YEHD, YBGD, XYLF, YJBE, EVGS, LOLA, MLTB, YAGZ	222	1549	47487	4.83324	1.22309e-11	1.74727e-12	8.25562e-11
GOTERM_BP_FAT	GO:0006826~iron ion transport	16	6.77966	6.61732e-13	ENTC, FECI, CIRA, FHUE, FIU, FTN, FEPB, FEOB, FEPA, FEPD, FEOA, FES, BFD, FECA, EXBB, FHUA	142	138	16709	13.6428	2.29607e-10	7.65358e-11	9.03821e-10
UP_SEQ_FEATURE	short sequence motif:TonB C-terminal box	7	2.9661	4.28519e-08	FHUE, CIRA, FIU, YNCD, FECA, FEPA, FHUA	208	11	9468	28.9668	1.57694e-05	1.57694e-05	5.90445e-05
INTERPRO	IPR010917:TonB-dependent receptor, conserved site	7	2.9661	4.13797e-07	FHUE, CIRA, FIU, YNCD, FECA, FEPA, FHUA	196	52	35585	24.4402	0.000148956	7.44807e-05	0.000568309
SP_PIR_KEYWORDS	cell outer membrane	12	5.08475	5.86476e-07	SLP, FHUE, CIRA, OMPN, FIU, MLTF, YNCD, FECA, FEPA, MLTB, BGLH, FHUA	222	335	47487	7.66228	0.000107319	8.94372e-06	0.000724382
UP_SEQ_FEATURE	short sequence motif:TonB box	5	2.11864	3.21755e-06	FHUE, CIRA, FECA, FEPA, FHUA	208	6	9468	37.9327	0.00118336	0.000394609	0.00443329
INTERPRO	IPR010916:TonB box, conserved site	8	3.38983	4.20291e-06	FHUE, CIRA, FIU, YNCD, FECA, FEPA, GARD, FHUA	196	118	35585	12.3089	0.00151191	0.000504223	0.00577214
INTERPRO	IPR010105:TonB-dependent siderophore receptor	6	2.54237	5.97238e-06	FHUE, FIU, YNCD, FECA, FEPA, FHUA	196	47	35585	23.1774	0.00214775	0.00042992	0.00820219
SP_PIR_KEYWORDS	tonb box	7	2.9661	7.41556e-06	FHUE, CIRA, FIU, YNCD, FECA, FEPA, FHUA	222	99	47487	15.1246	0.00135613	6.78503e-05	0.00915892
GOTERM_BP_FAT	GO:0015891~siderophore transport	7	2.9661	8.26705e-06	YBDA, FHUE, FIU, YNCD, FECA, FEPA, FHUA	142	57	16709	14.4506	0.00286457	0.000409727	0.0112916
SP_PIR_KEYWORDS	receptor	8	3.38983	1.01182e-05	FHUE, CIRA, FIU, YNCD, YJJA, FECA, FEPA, FHUA	222	158	47487	10.8307	0.00184992	8.05025e-05	0.0124967
INTERPRO	IPR012910:TonB-dependent receptor, plug	7	2.9661	3.01647e-05	FHUE, CIRA, FIU, YNCD, FECA, FEPA, FHUA	196	108	35585	11.7675	0.0108007	0.00180827	0.0414204
INTERPRO	IPR000531:TonB-dependent receptor, beta-barrel	7	2.9661	3.17776e-05	FHUE, CIRA, FIU, YNCD, FECA, FEPA, FHUA	196	109	35585	11.6596	0.0113749	0.00163297	0.0436348
GOTERM_MF_FAT	GO:0015343~siderophore-iron transmembrane transporter activity	6	2.54237	4.94013e-05	FHUE, FIU, YNCD, FECA, FEPA, FHUA	141	51	17785	14.8394	0.0118354	0.00148715	0.063788
GOTERM_MF_FAT	GO:0042927~siderophore transporter activity	6	2.54237	4.94013e-05	FHUE, FIU, YNCD, FECA, FEPA, FHUA	141	51	17785	14.8394	0.0118354	0.00148715	0.063788
GOTERM_MF_FAT	GO:0005381~iron ion transmembrane transporter activity	8	3.38983	5.08096e-05	FHUE, FIU, YNCD, FEPB, FECA, FEOB, FEPA, FHUA	141	122	17785	8.27113	0.0121707	0.00135968	0.0656058
GOTERM_MF_FAT	GO:0046915~transition metal ion transmembrane transporter activity	8	3.38983	0.000178385	FHUE, FIU, YNCD, FEPB, FECA, FEOB, FEPA, FHUA	141	149	17785	6.77234	0.0420836	0.00390098	0.230158
GOTERM_MF_FAT	GO:0015082~di-, tri-valent inorganic cation transmembrane transporter activity	8	3.38983	0.000218372	FHUE, FIU, YNCD, FEPB, FECA, FEOB, FEPA, FHUA	141	154	17785	6.55245	0.0512722	0.00437651	0.281682
SP_PIR_KEYWORDS	membrane protein	5	2.11864	0.000311386	FHUE, CIRA, OMPN, FEPA, FHUA	222	69	47487	15.5004	0.0553988	0.00210861	0.383929
GOTERM_MF_FAT	GO:0046873~metal ion transmembrane transporter activity	8	3.38983	0.00098415	FHUE, FIU, YNCD, FEPB, FECA, FEOB, FEPA, FHUA	141	198	17785	5.09635	0.211243	0.018088	1.2637
GOTERM_MF_FAT	GO:0022890~inorganic cation transmembrane transporter activity	8	3.38983	0.00568942	FHUE, FIU, YNCD, FEPB, FECA, FEOB, FEPA, FHUA	141	271	17785	3.72354	0.747177	0.0875948	7.10445
PIR_SUPERFAMILY	PIRSF003157:ferrichrome-iron receptor	3	1.27119	0.00718301	FHUE, YNCD, FHUA	143	12	13089	22.8829	0.682164	0.436231	8.32805
GOTERM_CC_FAT	GO:0044462~external encapsulating structure part	19	8.05085	0.0149043	FHUE, CIRA, FIU, OMPN, YEHC, ARTI, MLTF, YNCD, FEPA, TAUA, BGLH, SLP, EVGS, LOLA, MLTB, FECA, YFGH, YDDL, FHUA	83	937	7281	1.7788	0.513632	0.086159	13.3515
GOTERM_CC_FAT	GO:0009279~cell outer membrane	14	5.9322	0.0149296	CIRA, FHUE, FIU, OMPN, MLTF, YNCD, FEPA, BGLH, SLP, MLTB, FECA, YFGH, YDDL, FHUA	83	595	7281	2.06407	0.514233	0.0770914	13.3728
GOTERM_CC_FAT	GO:0030313~cell envelope	22	9.32203	0.0231272	FHUE, CIRA, FIU, OMPN, YEHC, ARTI, MLTF, YNCD, FEOB, FEPA, TAUA, BGLH, SLP, TORY, EVGS, FECA, LOLA, MLTB, YFGH, RHAT, YDDL, FHUA	83	1203	7281	1.60424	0.674744	0.106237	20.0132
GOTERM_CC_FAT	GO:0019867~outer membrane	14	5.9322	0.136455	CIRA, FHUE, FIU, OMPN, MLTF, YNCD, FEPA, BGLH, SLP, MLTB, FECA, YFGH, YDDL, FHUA	83	830	7281	1.47966	0.999126	0.418239	75.3436
UP_SEQ_FEATURE	signal peptide	35	14.8305	0.519585	FHUE, CIRA, FIU, OMPN, CHIA, FEPB, YCFR, FEPA, BGLH, YGIW, SLP, YJJA, FECA, YKGI, YFGH, YDBL, ACRE, FHUA, YJCO, YEHC, ARTI, YNCE, MLTF, YGJK, YNCD, OPPA, TAUA, YEHD, YBGD, XYLF, YJBE, EVGS, LOLA, MLTB, YAGZ	208	1549	9468	1.02852	1	1	99.9959
Annotation Cluster 4	Enrichment Score: 3.3478172663426453
Category	Term	Count	%	PValue	Genes	List Total	Pop Hits	Pop Total	Fold Enrichment	Bonferroni	Benjamini	FDR
SP_PIR_KEYWORDS	periplasm	11	4.66102	1.44685e-06	YGIW, XYLF, CHIA, YEHC, ARTI, OPPA, FEPB, YCFR, LOLA, TAUA, YKGI	222	295	47487	7.97613	0.000264739	1.89122e-05	0.00178706
SP_PIR_KEYWORDS	periplasmic space	5	2.11864	5.85603e-05	ARTI, OPPA, FEPB, LOLA, TAUA	222	45	47487	23.7673	0.0106596	0.000446436	0.0723066
KEGG_PATHWAY	ecd02010:ABC transporters	9	3.81356	7.71821e-05	YJGP, YOJI, XYLF, YDDA, ARTI, OPPA, FEPB, FEPD, TAUA	59	175	7107	6.19496	0.0568277	0.0568277	0.117571
KEGG_PATHWAY	ecr02010:ABC transporters	9	3.81356	8.70046e-05	YJGP, YOJI, XYLF, YDDA, ARTI, OPPA, FEPB, FEPD, TAUA	59	178	7107	6.09055	0.0638245	0.0324384	0.132524
KEGG_PATHWAY	ecg02010:ABC transporters	9	3.81356	8.70046e-05	YJGP, YOJI, XYLF, YDDA, ARTI, OPPA, FEPB, FEPD, TAUA	59	178	7107	6.09055	0.0638245	0.0324384	0.132524
KEGG_PATHWAY	eck02010:ABC transporters	9	3.81356	9.78451e-05	YJGP, YOJI, XYLF, YDDA, ARTI, OPPA, FEPB, FEPD, TAUA	59	181	7107	5.98961	0.0714864	0.0244203	0.149024
KEGG_PATHWAY	ecz02010:ABC transporters	9	3.81356	0.000147663	YJGP, YOJI, XYLF, YDDA, ARTI, OPPA, FEPB, FEPD, TAUA	59	192	7107	5.64645	0.105899	0.0275962	0.22482
KEGG_PATHWAY	eum02010:ABC transporters	9	3.81356	0.000147663	YJGP, YOJI, XYLF, YDDA, ARTI, OPPA, FEPB, FEPD, TAUA	59	192	7107	5.64645	0.105899	0.0275962	0.22482
KEGG_PATHWAY	ect02010:ABC transporters	9	3.81356	0.000158655	YJGP, YOJI, XYLF, YDDA, ARTI, OPPA, FEPB, FEPD, TAUA	59	194	7107	5.58824	0.113319	0.0237669	0.241536
KEGG_PATHWAY	ece02010:ABC transporters	9	3.81356	0.000170314	YJGP, YOJI, XYLF, YDDA, ARTI, OPPA, FEPB, FEPD, TAUA	59	196	7107	5.53122	0.121122	0.0212883	0.259266
KEGG_PATHWAY	eci02010:ABC transporters	9	3.81356	0.000182673	YJGP, YOJI, XYLF, YDDA, ARTI, OPPA, FEPB, FEPD, TAUA	59	198	7107	5.47535	0.129318	0.0195882	0.278054
KEGG_PATHWAY	ecc02010:ABC transporters	9	3.81356	0.000216839	YJGP, YOJI, XYLF, YDDA, ARTI, OPPA, FEPB, FEPD, TAUA	59	203	7107	5.34049	0.151582	0.020338	0.32998
KEGG_PATHWAY	ecj02010:ABC transporters	8	3.38983	0.000562047	YOJI, XYLF, YDDA, ARTI, OPPA, FEPB, FEPD, TAUA	59	178	7107	5.41383	0.346982	0.0462466	0.85321
KEGG_PATHWAY	eco02010:ABC transporters	8	3.38983	0.000621187	YOJI, XYLF, YDDA, ARTI, OPPA, FEPB, FEPD, TAUA	59	181	7107	5.32409	0.375626	0.0460086	0.942592
KEGG_PATHWAY	ecq02010:ABC transporters	8	3.38983	0.000966081	YJGP, YOJI, XYLF, ARTI, OPPA, FEPB, FEPD, TAUA	59	195	7107	4.94185	0.519363	0.0644343	1.46234
KEGG_PATHWAY	ecv02010:ABC transporters	8	3.38983	0.000995554	YOJI, XYLF, YDDA, ARTI, OPPA, FEPB, FEPD, TAUA	59	196	7107	4.91664	0.529992	0.0609787	1.50664
KEGG_PATHWAY	ecw02010:ABC transporters	7	2.9661	0.00286601	XYLF, YDDA, ARTI, OPPA, FEPB, FEPD, TAUA	59	175	7107	4.81831	0.886455	0.127133	4.28014
KEGG_PATHWAY	ecx02010:ABC transporters	6	2.54237	0.0136718	XYLF, ARTI, OPPA, FEPB, FEPD, TAUA	59	175	7107	4.12998	0.999971	0.229617	18.9264
KEGG_PATHWAY	ecf02010:ABC transporters	6	2.54237	0.0200807	XYLF, ARTI, OPPA, FEPB, FEPD, TAUA	59	193	7107	3.7448	1	0.306565	26.5944
KEGG_PATHWAY	ecm02010:ABC transporters	6	2.54237	0.0230307	XYLF, ARTI, OPPA, FEPB, FEPD, TAUA	59	200	7107	3.61373	1	0.313244	29.8912
GOTERM_CC_FAT	GO:0042597~periplasmic space	13	5.50847	0.0721694	YEHC, CHIA, MLTF, ARTI, OPPA, YCFR, FEPB, TAUA, YGIW, XYLF, EVGS, LOLA, YKGI	83	672	7281	1.69702	0.972553	0.258904	51.0746
Annotation Cluster 5	Enrichment Score: 2.5925873487114925
Category	Term	Count	%	PValue	Genes	List Total	Pop Hits	Pop Total	Fold Enrichment	Bonferroni	Benjamini	FDR
GOTERM_BP_FAT	GO:0042594~response to starvation	5	2.11864	0.00089273	DPS, SLP, YJBE, GPP, APPY	142	51	16709	11.5362	0.266491	0.0305162	1.21254
GOTERM_BP_FAT	GO:0031667~response to nutrient levels	5	2.11864	0.00089273	DPS, SLP, YJBE, GPP, APPY	142	51	16709	11.5362	0.266491	0.0305162	1.21254
GOTERM_BP_FAT	GO:0009991~response to extracellular stimulus	5	2.11864	0.0209314	DPS, SLP, YJBE, GPP, APPY	142	124	16709	4.74472	0.999351	0.3072	25.0945
Annotation Cluster 6	Enrichment Score: 2.5096848760235946
Category	Term	Count	%	PValue	Genes	List Total	Pop Hits	Pop Total	Fold Enrichment	Bonferroni	Benjamini	FDR
INTERPRO	IPR005952:Phosphoglycerate mutase 1	5	2.11864	4.35313e-09	GPMA	196	5	35585	181.556	1.56712e-06	1.56712e-06	5.97861e-06
GOTERM_MF_FAT	GO:0046538~2,3-bisphosphoglycerate-dependent phosphoglycerate mutase activity	5	2.11864	1.82801e-08	GPMA	141	5	17785	126.135	4.40549e-06	2.20275e-06	2.36105e-05
UP_SEQ_FEATURE	chain:2,3-bisphosphoglycerate-dependent phosphoglycerate mutase	5	2.11864	1.09123e-06	GPMA	208	5	9468	45.5192	0.000401493	0.000200766	0.00150357
INTERPRO	IPR001345:Phosphoglycerate/bisphosphoglycerate mutase	5	2.11864	4.86441e-06	GPMA	196	21	35585	43.2276	0.00174966	0.000437702	0.00668061
SP_PIR_KEYWORDS	glycolysis	6	2.54237	6.56909e-06	GPMA, PGI	222	56	47487	22.9184	0.00120143	6.67838e-05	0.0081135
SP_PIR_KEYWORDS	acetylation	9	3.81356	7.36028e-06	GADB, GPMA, PCK, PGI, ADHE	222	211	47487	9.12393	0.00134603	7.08888e-05	0.00909065
GOTERM_MF_FAT	GO:0004619~phosphoglycerate mutase activity	5	2.11864	2.40987e-05	GPMA	141	22	17785	28.667	0.00579103	0.000829351	0.0311215
INTERPRO	IPR013078:Phosphoglycerate mutase	5	2.11864	4.48941e-05	GPMA	196	36	35585	25.2161	0.0160323	0.00201824	0.0616402
GOTERM_BP_FAT	GO:0016052~carbohydrate catabolic process	17	7.20339	7.21577e-05	CHIA, TREF, SFSB, CAIT, XYLR, SRLA, GARP, XYLF, GPMA, UIDA, PGI, RHAT, GARD	142	622	16709	3.21603	0.0247288	0.00312506	0.0985173
GOTERM_MF_FAT	GO:0016868~intramolecular transferase activity, phosphotransferases	6	2.54237	0.000117471	GPMA, YBIV	141	61	17785	12.4067	0.027915	0.0028272	0.151619
UP_SEQ_FEATURE	site:Interaction with carboxyl group of phosphoglycerates	5	2.11864	0.000328591	GPMA	208	16	9468	14.2248	0.113914	0.0297828	0.451807
GOTERM_BP_FAT	GO:0006091~generation of precursor metabolites and energy	17	7.20339	0.00056087	YHJA, CYSJ, MENA, TORY, NUOF, GPMA, YCEJ, TORS, BFD, PGI, ADHE, MQO, NORV	142	746	16709	2.68147	0.176899	0.0213984	0.763394
UP_SEQ_FEATURE	active site:Tele-phosphohistidine intermediate	6	2.54237	0.000790132	GPMA, YADI	208	34	9468	8.03281	0.252397	0.0565168	1.08322
GOTERM_MF_FAT	GO:0016866~intramolecular transferase activity	7	2.9661	0.00157837	ENTC, GPMA, YBIV	141	158	17785	5.58825	0.316609	0.0268256	2.01956
SP_PIR_KEYWORDS	gluconeogenesis	3	1.27119	0.00247844	GPMA, PCK, PGI	222	16	47487	40.1073	0.364992	0.0125351	3.01854
GOTERM_BP_FAT	GO:0006096~glycolysis	6	2.54237	0.00249687	GPMA, PGI	142	111	16709	6.36049	0.579998	0.0758338	3.35716
KEGG_PATHWAY	ecd00010:Glycolysis / Gluconeogenesis	4	1.69492	0.00304252	GPMA, PCK, PGI, ADHE	59	36	7107	13.3842	0.900713	0.127042	4.53805
KEGG_PATHWAY	ecq00010:Glycolysis / Gluconeogenesis	4	1.69492	0.00329193	GPMA, PCK, PGI, ADHE	59	37	7107	13.0224	0.917866	0.117477	4.9014
KEGG_PATHWAY	ecg00010:Glycolysis / Gluconeogenesis	4	1.69492	0.00329193	GPMA, PCK, PGI, ADHE	59	37	7107	13.0224	0.917866	0.117477	4.9014
KEGG_PATHWAY	ecj00010:Glycolysis / Gluconeogenesis	4	1.69492	0.00355355	GPMA, PCK, PGI, ADHE	59	38	7107	12.6798	0.932686	0.1107	5.28114
KEGG_PATHWAY	eco00010:Glycolysis / Gluconeogenesis	4	1.69492	0.00355355	GPMA, PCK, PGI, ADHE	59	38	7107	12.6798	0.932686	0.1107	5.28114
KEGG_PATHWAY	ect00010:Glycolysis / Gluconeogenesis	4	1.69492	0.00355355	GPMA, PCK, PGI, ADHE	59	38	7107	12.6798	0.932686	0.1107	5.28114
KEGG_PATHWAY	eum00010:Glycolysis / Gluconeogenesis	4	1.69492	0.00355355	GPMA, PCK, PGI, ADHE	59	38	7107	12.6798	0.932686	0.1107	5.28114
KEGG_PATHWAY	eck00010:Glycolysis / Gluconeogenesis	4	1.69492	0.00382755	GPMA, PCK, PGI, ADHE	59	39	7107	12.3546	0.945352	0.102068	5.67733
KEGG_PATHWAY	ecr00010:Glycolysis / Gluconeogenesis	4	1.69492	0.00382755	GPMA, PCK, PGI, ADHE	59	39	7107	12.3546	0.945352	0.102068	5.67733
SP_PIR_KEYWORDS	Isomerase	9	3.81356	0.00416845	ENTC, YGJK, GPMA, PGI, YBIV	222	543	47487	3.54539	0.534396	0.0199154	5.02858
KEGG_PATHWAY	ecz00010:Glycolysis / Gluconeogenesis	4	1.69492	0.00472562	GPMA, PCK, PGI, ADHE	59	42	7107	11.4722	0.972416	0.092481	6.96506
PIR_SUPERFAMILY	PIRSF001490:cofactor-dependent phosphoglycerate mutase	3	1.27119	0.0049676	GPMA	143	10	13089	27.4594	0.546979	0.546979	5.82998
GOTERM_BP_FAT	GO:0006007~glucose catabolic process	6	2.54237	0.019134	GPMA, PGI	142	182	16709	3.8792	0.998774	0.310946	23.1941
GOTERM_BP_FAT	GO:0019320~hexose catabolic process	6	2.54237	0.0199559	GPMA, PGI	142	184	16709	3.83703	0.999083	0.307982	24.0686
GOTERM_BP_FAT	GO:0046365~monosaccharide catabolic process	6	2.54237	0.0300047	GPMA, PGI	142	205	16709	3.44397	0.999974	0.381527	34.0397
KEGG_PATHWAY	ecf00010:Glycolysis / Gluconeogenesis	3	1.27119	0.0381414	GPMA, PGI, ADHE	59	38	7107	9.50981	1	0.388159	44.7167
KEGG_PATHWAY	ecw00010:Glycolysis / Gluconeogenesis	3	1.27119	0.0399962	GPMA, PGI, ADHE	59	39	7107	9.26597	1	0.397829	46.3194
KEGG_PATHWAY	ecx00010:Glycolysis / Gluconeogenesis	3	1.27119	0.0399962	GPMA, PGI, ADHE	59	39	7107	9.26597	1	0.397829	46.3194
GOTERM_BP_FAT	GO:0046164~alcohol catabolic process	6	2.54237	0.0401283	GPMA, PGI	142	222	16709	3.18024	0.999999	0.460923	42.8463
KEGG_PATHWAY	ece00010:Glycolysis / Gluconeogenesis	3	1.27119	0.0418847	GPMA, PGI, ADHE	59	40	7107	9.03432	1	0.407324	47.9065
KEGG_PATHWAY	ecm00010:Glycolysis / Gluconeogenesis	3	1.27119	0.0438063	GPMA, PGI, ADHE	59	41	7107	8.81397	1	0.416645	49.4764
KEGG_PATHWAY	ecc00010:Glycolysis / Gluconeogenesis	3	1.27119	0.0457603	GPMA, PGI, ADHE	59	42	7107	8.60412	1	0.425793	51.0273
GOTERM_BP_FAT	GO:0044275~cellular carbohydrate catabolic process	6	2.54237	0.0469473	GPMA, PGI	142	232	16709	3.04316	1	0.47363	48.1496
GOTERM_BP_FAT	GO:0006094~gluconeogenesis	3	1.27119	0.0509849	GPMA, PCK, PGI	142	43	16709	8.20947	1	0.489592	51.0709
GOTERM_BP_FAT	GO:0019319~hexose biosynthetic process	3	1.27119	0.0552959	GPMA, PCK, PGI	142	45	16709	7.8446	1	0.505866	54.0211
KEGG_PATHWAY	ecv00010:Glycolysis / Gluconeogenesis	3	1.27119	0.0581304	GPMA, PGI, ADHE	59	48	7107	7.5286	1	0.487052	59.8592
KEGG_PATHWAY	eci00010:Glycolysis / Gluconeogenesis	3	1.27119	0.0581304	GPMA, PGI, ADHE	59	48	7107	7.5286	1	0.487052	59.8592
GOTERM_BP_FAT	GO:0006090~pyruvate metabolic process	3	1.27119	0.0713209	GPMA, PCK, PGI	142	52	16709	6.7886	1	0.56318	63.6028
GOTERM_BP_FAT	GO:0006006~glucose metabolic process	7	2.9661	0.077152	GPMA, PCK, PGI	142	351	16709	2.34668	1	0.548881	66.6033
GOTERM_BP_FAT	GO:0046364~monosaccharide biosynthetic process	3	1.27119	0.134888	GPMA, PCK, PGI	142	76	16709	4.64483	1	0.715487	86.1818
GOTERM_BP_FAT	GO:0046165~alcohol biosynthetic process	3	1.27119	0.137756	GPMA, PCK, PGI	142	77	16709	4.58451	1	0.714759	86.7945
GOTERM_BP_FAT	GO:0019318~hexose metabolic process	7	2.9661	0.177088	GPMA, PCK, PGI	142	447	16709	1.84269	1	0.792546	93.0211
GOTERM_BP_FAT	GO:0005996~monosaccharide metabolic process	7	2.9661	0.443618	GPMA, PCK, PGI	142	632	16709	1.3033	1	0.971823	99.9667
GOTERM_BP_FAT	GO:0016051~carbohydrate biosynthetic process	5	2.11864	0.76932	GPMA, PCK, PGI, MLTB, RFAS	142	617	16709	0.953558	1	0.999229	100
GOTERM_BP_FAT	GO:0034637~cellular carbohydrate biosynthetic process	4	1.69492	0.775904	GPMA, PCK, PGI, RFAS	142	481	16709	0.978536	1	0.99926	100
Annotation Cluster 7	Enrichment Score: 2.4918115787428077
Category	Term	Count	%	PValue	Genes	List Total	Pop Hits	Pop Total	Fold Enrichment	Bonferroni	Benjamini	FDR
SP_PIR_KEYWORDS	dna-binding	32	13.5593	3.94011e-08	YTFA, YDFK, ENVR, FUR, SFSB, XYLR, YQEI, YEIL, YOHL, YCFQ, ICLR, YCJZ, METJ, DPS, SDIA, YNAE, YGIT, YKGK, FECI, YBIH, YCIT, AAER, INSC, APPY, PINR, YGAA, YHCK, PINQ, MUTS, QSEB, YDEO, BASR	222	2192	47487	3.12271	7.21038e-06	6.55491e-07	4.86662e-05
SP_PIR_KEYWORDS	transcription regulation	26	11.0169	2.25645e-06	YTFA, CHAB, ENVR, SFSB, FUR, XYLR, YQEI, YEIL, YOHL, YCFQ, ICLR, YCJZ, METJ, SDIA, YGIT, YKGK, FECI, YBIH, YCIT, AAER, APPY, YHCK, YGAA, QSEB, YDEO, BASR	222	1860	47487	2.99008	0.000412846	2.75284e-05	0.00278702
SP_PIR_KEYWORDS	Transcription	26	11.0169	2.38792e-06	YTFA, CHAB, ENVR, SFSB, FUR, XYLR, YQEI, YEIL, YOHL, YCFQ, ICLR, YCJZ, METJ, SDIA, YGIT, YKGK, FECI, YBIH, YCIT, AAER, APPY, YHCK, YGAA, QSEB, YDEO, BASR	222	1866	47487	2.98046	0.000436894	2.73115e-05	0.00294939
UP_SEQ_FEATURE	DNA-binding region:H-T-H motif	18	7.62712	0.0133792	FECI, ENVR, YCIT, AAER, YBIH, SFSB, XYLR, YEIL, YCFQ, APPY, YGAA, YCJZ, ICLR, YHCK, SDIA, YGIT, YKGK, YDEO	208	431	9468	1.90104	0.992964	0.562259	16.9388
GOTERM_BP_FAT	GO:0006350~transcription	26	11.0169	0.0146531	YTFA, CHAB, ENVR, SFSB, FUR, XYLR, YQEI, YEIL, YOHL, YCFQ, ICLR, YCJZ, METJ, SDIA, YGIT, YKGK, FECI, YBIH, YCIT, AAER, APPY, YHCK, YGAA, QSEB, YDEO, BASR	142	1886	16709	1.62216	0.994037	0.289284	18.2604
GOTERM_BP_FAT	GO:0045449~regulation of transcription	31	13.1356	0.0413107	CITA, YTFA, CHAB, ENVR, SFSB, FUR, XYLR, YQEI, YEIL, YOHL, YCFQ, ICLR, YEEJ, YCJZ, METJ, SDIA, YGIT, YKGK, FECI, YBIH, YCIT, AAER, APPY, YGAA, YHCK, TNAC, EVGS, TORS, QSEB, YDEO, BASR	142	2591	16709	1.40785	1	0.456633	43.8004
GOTERM_BP_FAT	GO:0006355~regulation of transcription, DNA-dependent	27	11.4407	0.0747285	CITA, YTFA, ENVR, FUR, XYLR, YQEI, YEIL, YCFQ, ICLR, YEEJ, YCJZ, METJ, SDIA, YKGK, FECI, YBIH, YCIT, AAER, APPY, YHCK, YGAA, TNAC, EVGS, TORS, QSEB, YDEO, BASR	142	2311	16709	1.37476	1	0.558109	65.3853
GOTERM_BP_FAT	GO:0051252~regulation of RNA metabolic process	27	11.4407	0.0765713	CITA, YTFA, ENVR, FUR, XYLR, YQEI, YEIL, YCFQ, ICLR, YEEJ, YCJZ, METJ, SDIA, YKGK, FECI, YBIH, YCIT, AAER, APPY, YHCK, YGAA, TNAC, EVGS, TORS, QSEB, YDEO, BASR	142	2317	16709	1.3712	1	0.556482	66.3151
GOTERM_MF_FAT	GO:0030528~transcription regulator activity	22	9.32203	0.157662	YTFA, FECI, ENVR, YBIH, YCIT, AAER, FUR, XYLR, YQEI, YCFQ, APPY, YGAA, YHCK, YCJZ, METJ, SDIA, EVGS, TORS, YKGK, QSEB, YDEO, BASR	141	2118	17785	1.31018	1	0.847336	89.0962
GOTERM_MF_FAT	GO:0003700~transcription factor activity	17	7.20339	0.258102	YTFA, FECI, ENVR, YCIT, AAER, YBIH, FUR, XYLR, YCFQ, APPY, YCJZ, YHCK, YGAA, METJ, SDIA, YKGK, YDEO	141	1694	17785	1.26582	1	0.950107	97.8847
GOTERM_MF_FAT	GO:0003677~DNA binding	33	13.9831	0.971911	YTFA, YDFK, ENVR, FUR, SFSB, XYLR, YQEI, YEIL, YOHL, YCFQ, ICLR, YCJZ, METJ, DPS, SDIA, YNAE, YGIT, YEGI, YKGK, FECI, YBIH, YCIT, AAER, INSC, APPY, PINR, YGAA, YHCK, PINQ, MUTS, QSEB, YDEO, BASR	141	5283	17785	0.787895	1	1	100
Annotation Cluster 8	Enrichment Score: 2.3929758503024754
Category	Term	Count	%	PValue	Genes	List Total	Pop Hits	Pop Total	Fold Enrichment	Bonferroni	Benjamini	FDR
SP_PIR_KEYWORDS	metal-binding	23	9.74576	4.39057e-06	YHJA, RIHB, FHUF, FTN, FUR, YEIL, YDHY, DPS, YGFK, NUOF, TORY, METH, HEMB, YCEJ, BFD, YDEP, YBIV, SODA, FOLE, NORV, ALLC, YGCM, GLTB	222	1558	47487	3.15778	0.000803154	4.72622e-05	0.00542287
SP_PIR_KEYWORDS	oxidoreductase	19	8.05085	0.000525037	YHJA, CYSJ, FHUF, FTN, YDHY, ASTD, YEIT, DPS, YGFK, NUOF, TORY, YHHX, YDEP, NFNB, ADHE, MQO, SODA, NORV, GLTB	222	1595	47487	2.54809	0.0916331	0.00342651	0.646569
GOTERM_BP_FAT	GO:0055114~oxidation reduction	21	8.89831	0.268358	YHJA, CYSJ, YEAE, FTN, YDHY, ASTD, YEIT, DPS, YGFK, NUOF, TORY, YHHX, YCEJ, BFD, YDEP, NFNB, ADHE, MQO, SODA, NORV, GLTB	142	2037	16709	1.21308	1	0.900432	98.5991
GOTERM_MF_FAT	GO:0009055~electron carrier activity	10	4.23729	0.433182	YEIT, YGFK, TORY, YHJA, CYSJ, YHHX, YCEJ, YDHY, YQJH, NORV	141	1039	17785	1.214	1	0.989545	99.9346
Annotation Cluster 9	Enrichment Score: 2.260083801959732
Category	Term	Count	%	PValue	Genes	List Total	Pop Hits	Pop Total	Fold Enrichment	Bonferroni	Benjamini	FDR
SP_PIR_KEYWORDS	nucleotide binding	6	2.54237	0.000828614	YOJI, YNCE, PCK, YCIG, FEOB, YEEJ	222	155	47487	8.28021	0.140753	0.00504387	1.01866
SP_PIR_KEYWORDS	P-loop	6	2.54237	0.00106636	YOJI, YNCE, PCK, YCIG, FEOB, YEEJ	222	164	47487	7.82581	0.177369	0.00608291	1.30917
SP_PIR_KEYWORDS	ATP	3	1.27119	0.187713	YOJI, PCK, YCIG	222	170	47487	3.7748	1	0.453327	92.3303
Annotation Cluster 10	Enrichment Score: 2.1811814383508814
Category	Term	Count	%	PValue	Genes	List Total	Pop Hits	Pop Total	Fold Enrichment	Bonferroni	Benjamini	FDR
GOTERM_BP_FAT	GO:0000097~sulfur amino acid biosynthetic process	5	2.11864	0.00354038	METJ, METH, CYSJ, METB, METC	142	74	16709	7.95061	0.70791	0.0974739	4.72902
KEGG_PATHWAY	ecd00920:Sulfur metabolism	3	1.27119	0.00409933	CYSJ, METB, METC	59	12	7107	30.1144	0.955563	0.0985847	6.06878
KEGG_PATHWAY	ecj00920:Sulfur metabolism	3	1.27119	0.00481935	CYSJ, METB, METC	59	13	7107	27.7979	0.974316	0.0918681	7.09851
KEGG_PATHWAY	ect00920:Sulfur metabolism	3	1.27119	0.00481935	CYSJ, METB, METC	59	13	7107	27.7979	0.974316	0.0918681	7.09851
KEGG_PATHWAY	ece00920:Sulfur metabolism	3	1.27119	0.00481935	CYSJ, METB, METC	59	13	7107	27.7979	0.974316	0.0918681	7.09851
KEGG_PATHWAY	eck00920:Sulfur metabolism	3	1.27119	0.00481935	CYSJ, METB, METC	59	13	7107	27.7979	0.974316	0.0918681	7.09851
KEGG_PATHWAY	ecr00920:Sulfur metabolism	3	1.27119	0.00481935	CYSJ, METB, METC	59	13	7107	27.7979	0.974316	0.0918681	7.09851
KEGG_PATHWAY	ecw00920:Sulfur metabolism	3	1.27119	0.00481935	CYSJ, METB, METC	59	13	7107	27.7979	0.974316	0.0918681	7.09851
KEGG_PATHWAY	ecx00920:Sulfur metabolism	3	1.27119	0.00481935	CYSJ, METB, METC	59	13	7107	27.7979	0.974316	0.0918681	7.09851
KEGG_PATHWAY	eum00920:Sulfur metabolism	3	1.27119	0.00481935	CYSJ, METB, METC	59	13	7107	27.7979	0.974316	0.0918681	7.09851
KEGG_PATHWAY	ecf00920:Sulfur metabolism	3	1.27119	0.00481935	CYSJ, METB, METC	59	13	7107	27.7979	0.974316	0.0918681	7.09851
KEGG_PATHWAY	eco00920:Sulfur metabolism	3	1.27119	0.00481935	CYSJ, METB, METC	59	13	7107	27.7979	0.974316	0.0918681	7.09851
KEGG_PATHWAY	ecz00920:Sulfur metabolism	3	1.27119	0.00559321	CYSJ, METB, METC	59	14	7107	25.8123	0.985758	0.103282	8.19348
KEGG_PATHWAY	ecq00920:Sulfur metabolism	3	1.27119	0.00559321	CYSJ, METB, METC	59	14	7107	25.8123	0.985758	0.103282	8.19348
KEGG_PATHWAY	ecv00920:Sulfur metabolism	3	1.27119	0.00559321	CYSJ, METB, METC	59	14	7107	25.8123	0.985758	0.103282	8.19348
KEGG_PATHWAY	ecm00920:Sulfur metabolism	3	1.27119	0.00559321	CYSJ, METB, METC	59	14	7107	25.8123	0.985758	0.103282	8.19348
KEGG_PATHWAY	ecg00920:Sulfur metabolism	3	1.27119	0.00559321	CYSJ, METB, METC	59	14	7107	25.8123	0.985758	0.103282	8.19348
KEGG_PATHWAY	eci00920:Sulfur metabolism	3	1.27119	0.00559321	CYSJ, METB, METC	59	14	7107	25.8123	0.985758	0.103282	8.19348
KEGG_PATHWAY	ecc00920:Sulfur metabolism	3	1.27119	0.00559321	CYSJ, METB, METC	59	14	7107	25.8123	0.985758	0.103282	8.19348
GOTERM_BP_FAT	GO:0000096~sulfur amino acid metabolic process	5	2.11864	0.00629717	METJ, METH, CYSJ, METB, METC	142	87	16709	6.76259	0.88831	0.144931	8.26689
SP_PIR_KEYWORDS	amino-acid biosynthesis	6	2.54237	0.0112295	METJ, METH, CYSJ, METB, METC, GLTB	222	286	47487	4.48753	0.873388	0.0458829	13.0195
GOTERM_BP_FAT	GO:0006790~sulfur metabolic process	6	2.54237	0.0740659	METJ, METH, CYSJ, METB, METC, TAUA	142	265	16709	2.6642	1	0.565887	65.0452
GOTERM_BP_FAT	GO:0044272~sulfur compound biosynthetic process	5	2.11864	0.0773448	METJ, METH, CYSJ, METB, METC	142	190	16709	3.09655	1	0.539723	66.6985
Annotation Cluster 11	Enrichment Score: 2.145501716730208
Category	Term	Count	%	PValue	Genes	List Total	Pop Hits	Pop Total	Fold Enrichment	Bonferroni	Benjamini	FDR
SP_PIR_KEYWORDS	periplasmic space	5	2.11864	5.85603e-05	ARTI, OPPA, FEPB, LOLA, TAUA	222	45	47487	23.7673	0.0106596	0.000446436	0.0723066
SP_PIR_KEYWORDS	transport protein	3	1.27119	0.0171767	ARTI, LOLA, TAUA	222	43	47487	14.9236	0.958024	0.0680339	19.2653
GOTERM_CC_FAT	GO:0030288~outer membrane-bounded periplasmic space	6	2.54237	0.363874	YEHC, ARTI, MLTF, EVGS, LOLA, TAUA	83	352	7281	1.49528	1	0.787952	98.6662
Annotation Cluster 12	Enrichment Score: 1.7454195058645683
Category	Term	Count	%	PValue	Genes	List Total	Pop Hits	Pop Total	Fold Enrichment	Bonferroni	Benjamini	FDR
KEGG_PATHWAY	ect00230:Purine metabolism	5	2.11864	0.0033109	YQEA, RIHB, GPP, ADE, ALLC	59	76	7107	7.92484	0.919042	0.112819	4.92898
KEGG_PATHWAY	eum00230:Purine metabolism	5	2.11864	0.00363695	YQEA, RIHB, GPP, ADE, ALLC	59	78	7107	7.72164	0.936824	0.108702	5.4019
KEGG_PATHWAY	ecz00230:Purine metabolism	5	2.11864	0.00380789	YQEA, RIHB, GPP, ADE, ALLC	59	79	7107	7.6239	0.944529	0.105264	5.64895
KEGG_PATHWAY	ecd00230:Purine metabolism	5	2.11864	0.00380789	YQEA, RIHB, GPP, ADE, ALLC	59	79	7107	7.6239	0.944529	0.105264	5.64895
KEGG_PATHWAY	ecq00230:Purine metabolism	5	2.11864	0.00398421	YQEA, RIHB, GPP, ADE, ALLC	59	80	7107	7.5286	0.951494	0.0990874	5.90316
KEGG_PATHWAY	ecr00230:Purine metabolism	5	2.11864	0.004166	YQEA, RIHB, GPP, ADE, ALLC	59	81	7107	7.43566	0.957761	0.094156	6.16457
KEGG_PATHWAY	eck00230:Purine metabolism	5	2.11864	0.00435332	YQEA, RIHB, GPP, ADE, ALLC	59	82	7107	7.34498	0.963375	0.0926847	6.43323
KEGG_PATHWAY	eco00230:Purine metabolism	5	2.11864	0.00454626	YQEA, RIHB, GPP, ADE, ALLC	59	83	7107	7.25648	0.968379	0.0914836	6.7092
KEGG_PATHWAY	ecj00230:Purine metabolism	5	2.11864	0.00454626	YQEA, RIHB, GPP, ADE, ALLC	59	83	7107	7.25648	0.968379	0.0914836	6.7092
KEGG_PATHWAY	ecv00230:Purine metabolism	4	1.69492	0.0299143	YQEA, RIHB, ADE, ALLC	59	83	7107	5.80519	1	0.34201	37.0538
KEGG_PATHWAY	ecx00230:Purine metabolism	3	1.27119	0.135642	RIHB, ADE, ALLC	59	79	7107	4.57434	1	0.784463	89.1575
KEGG_PATHWAY	ecg00230:Purine metabolism	3	1.27119	0.135642	YQEA, RIHB, GPP	59	79	7107	4.57434	1	0.784463	89.1575
KEGG_PATHWAY	ecw00230:Purine metabolism	3	1.27119	0.141216	RIHB, ADE, ALLC	59	81	7107	4.46139	1	0.794183	90.1755
KEGG_PATHWAY	ecm00230:Purine metabolism	3	1.27119	0.146839	RIHB, ADE, ALLC	59	83	7107	4.35389	1	0.803422	91.1115
KEGG_PATHWAY	ecf00230:Purine metabolism	3	1.27119	0.149668	RIHB, ADE, ALLC	59	84	7107	4.30206	1	0.805744	91.5503
GOTERM_BP_FAT	GO:0009112~nucleobase metabolic process	3	1.27119	0.265779	RIHB, ADE, ALLC	142	119	16709	2.96645	1	0.902755	98.5301
Annotation Cluster 13	Enrichment Score: 1.7386510820120302
Category	Term	Count	%	PValue	Genes	List Total	Pop Hits	Pop Total	Fold Enrichment	Bonferroni	Benjamini	FDR
KEGG_PATHWAY	eci00500:Starch and sucrose metabolism	4	1.69492	0.00216294	TREF, UIDA, PGI, YAJF	59	32	7107	15.0572	0.806269	0.118608	3.2463
KEGG_PATHWAY	ecv00500:Starch and sucrose metabolism	4	1.69492	0.00236553	TREF, UIDA, PGI, YAJF	59	33	7107	14.6009	0.833905	0.120348	3.54527
KEGG_PATHWAY	ece00500:Starch and sucrose metabolism	4	1.69492	0.00257952	TREF, UIDA, PGI, YAJF	59	34	7107	14.1715	0.858832	0.122361	3.86012
KEGG_PATHWAY	ecx00500:Starch and sucrose metabolism	3	1.27119	0.021598	TREF, UIDA, PGI	59	28	7107	12.9062	1	0.30774	28.3078
KEGG_PATHWAY	ecd00500:Starch and sucrose metabolism	3	1.27119	0.0230778	TREF, UIDA, PGI	59	29	7107	12.4611	1	0.308373	29.9427
KEGG_PATHWAY	ecq00500:Starch and sucrose metabolism	3	1.27119	0.0261587	TREF, UIDA, PGI	59	31	7107	11.6572	1	0.320495	33.2356
KEGG_PATHWAY	ecw00500:Starch and sucrose metabolism	3	1.27119	0.0261587	TREF, UIDA, PGI	59	31	7107	11.6572	1	0.320495	33.2356
KEGG_PATHWAY	eck00500:Starch and sucrose metabolism	3	1.27119	0.0277585	TREF, UIDA, PGI	59	32	7107	11.2929	1	0.331429	34.8877
KEGG_PATHWAY	ecz00500:Starch and sucrose metabolism	3	1.27119	0.0277585	TREF, UIDA, PGI	59	32	7107	11.2929	1	0.331429	34.8877
KEGG_PATHWAY	ecr00500:Starch and sucrose metabolism	3	1.27119	0.0277585	TREF, UIDA, PGI	59	32	7107	11.2929	1	0.331429	34.8877
KEGG_PATHWAY	eco00500:Starch and sucrose metabolism	3	1.27119	0.0277585	TREF, UIDA, PGI	59	32	7107	11.2929	1	0.331429	34.8877
KEGG_PATHWAY	ecj00500:Starch and sucrose metabolism	3	1.27119	0.0277585	TREF, UIDA, PGI	59	32	7107	11.2929	1	0.331429	34.8877
KEGG_PATHWAY	eum00500:Starch and sucrose metabolism	3	1.27119	0.0293967	TREF, UIDA, PGI	59	33	7107	10.9507	1	0.342184	36.54
KEGG_PATHWAY	ecc00500:Starch and sucrose metabolism	3	1.27119	0.0293967	TREF, UIDA, PGI	59	33	7107	10.9507	1	0.342184	36.54
KEGG_PATHWAY	ect00500:Starch and sucrose metabolism	3	1.27119	0.032786	TREF, UIDA, PGI	59	35	7107	10.3249	1	0.358088	39.8347
KEGG_PATHWAY	ecm00500:Starch and sucrose metabolism	3	1.27119	0.036321	TREF, UIDA, PGI	59	37	7107	9.76683	1	0.378312	43.1003
KEGG_PATHWAY	ecg00500:Starch and sucrose metabolism	3	1.27119	0.036321	TREF, UIDA, PGI	59	37	7107	9.76683	1	0.378312	43.1003
Annotation Cluster 14	Enrichment Score: 1.6225589746747997
Category	Term	Count	%	PValue	Genes	List Total	Pop Hits	Pop Total	Fold Enrichment	Bonferroni	Benjamini	FDR
SP_PIR_KEYWORDS	methionine biosynthesis	4	1.69492	0.000743811	METJ, METH, METB, METC	222	38	47487	22.5164	0.127304	0.00468444	0.914848
GOTERM_BP_FAT	GO:0000097~sulfur amino acid biosynthetic process	5	2.11864	0.00354038	METJ, METH, CYSJ, METB, METC	142	74	16709	7.95061	0.70791	0.0974739	4.72902
GOTERM_BP_FAT	GO:0006555~methionine metabolic process	4	1.69492	0.00530914	METJ, METH, METB, METC	142	42	16709	11.2066	0.842319	0.132458	7.01317
GOTERM_BP_FAT	GO:0009086~methionine biosynthetic process	4	1.69492	0.00530914	METJ, METH, METB, METC	142	42	16709	11.2066	0.842319	0.132458	7.01317
GOTERM_BP_FAT	GO:0000096~sulfur amino acid metabolic process	5	2.11864	0.00629717	METJ, METH, CYSJ, METB, METC	142	87	16709	6.76259	0.88831	0.144931	8.26689
SP_PIR_KEYWORDS	amino-acid biosynthesis	6	2.54237	0.0112295	METJ, METH, CYSJ, METB, METC, GLTB	222	286	47487	4.48753	0.873388	0.0458829	13.0195
GOTERM_BP_FAT	GO:0009067~aspartate family amino acid biosynthetic process	5	2.11864	0.0158712	METJ, METH, TDCC, METB, METC	142	114	16709	5.16092	0.996118	0.293171	19.6299
GOTERM_BP_FAT	GO:0009066~aspartate family amino acid metabolic process	5	2.11864	0.0168138	METJ, METH, TDCC, METB, METC	142	116	16709	5.07194	0.997216	0.292571	20.675
KEGG_PATHWAY	eck00270:Cysteine and methionine metabolism	3	1.27119	0.0201597	METH, METB, METC	59	27	7107	13.3842	1	0.301629	26.6846
KEGG_PATHWAY	ecf00270:Cysteine and methionine metabolism	3	1.27119	0.0201597	METH, METB, METC	59	27	7107	13.3842	1	0.301629	26.6846
KEGG_PATHWAY	ecw00270:Cysteine and methionine metabolism	3	1.27119	0.0201597	METH, METB, METC	59	27	7107	13.3842	1	0.301629	26.6846
KEGG_PATHWAY	ecx00270:Cysteine and methionine metabolism	3	1.27119	0.0201597	METH, METB, METC	59	27	7107	13.3842	1	0.301629	26.6846
KEGG_PATHWAY	ecr00270:Cysteine and methionine metabolism	3	1.27119	0.021598	METH, METB, METC	59	28	7107	12.9062	1	0.30774	28.3078
KEGG_PATHWAY	ecd00270:Cysteine and methionine metabolism	3	1.27119	0.021598	METH, METB, METC	59	28	7107	12.9062	1	0.30774	28.3078
KEGG_PATHWAY	ecj00270:Cysteine and methionine metabolism	3	1.27119	0.021598	METH, METB, METC	59	28	7107	12.9062	1	0.30774	28.3078
KEGG_PATHWAY	ect00270:Cysteine and methionine metabolism	3	1.27119	0.021598	METH, METB, METC	59	28	7107	12.9062	1	0.30774	28.3078
KEGG_PATHWAY	ecq00270:Cysteine and methionine metabolism	3	1.27119	0.021598	METH, METB, METC	59	28	7107	12.9062	1	0.30774	28.3078
KEGG_PATHWAY	ece00270:Cysteine and methionine metabolism	3	1.27119	0.021598	METH, METB, METC	59	28	7107	12.9062	1	0.30774	28.3078
KEGG_PATHWAY	eco00270:Cysteine and methionine metabolism	3	1.27119	0.021598	METH, METB, METC	59	28	7107	12.9062	1	0.30774	28.3078
KEGG_PATHWAY	eum00270:Cysteine and methionine metabolism	3	1.27119	0.0230778	METH, METB, METC	59	29	7107	12.4611	1	0.308373	29.9427
KEGG_PATHWAY	ecm00270:Cysteine and methionine metabolism	3	1.27119	0.0230778	METH, METB, METC	59	29	7107	12.4611	1	0.308373	29.9427
KEGG_PATHWAY	ecg00270:Cysteine and methionine metabolism	3	1.27119	0.0230778	METH, METB, METC	59	29	7107	12.4611	1	0.308373	29.9427
KEGG_PATHWAY	eci00270:Cysteine and methionine metabolism	3	1.27119	0.0245983	METH, METB, METC	59	30	7107	12.0458	1	0.309383	31.5863
KEGG_PATHWAY	ecc00270:Cysteine and methionine metabolism	3	1.27119	0.0245983	METH, METB, METC	59	30	7107	12.0458	1	0.309383	31.5863
KEGG_PATHWAY	ecv00270:Cysteine and methionine metabolism	3	1.27119	0.0261587	METH, METB, METC	59	31	7107	11.6572	1	0.320495	33.2356
KEGG_PATHWAY	ecz00270:Cysteine and methionine metabolism	3	1.27119	0.0261587	METH, METB, METC	59	31	7107	11.6572	1	0.320495	33.2356
GOTERM_BP_FAT	GO:0008652~cellular amino acid biosynthetic process	10	4.23729	0.0435778	YQEA, METJ, METH, CYSJ, TDCC, ARTI, METB, METC, FOLE, GLTB	142	550	16709	2.13944	1	0.461213	45.5888
GOTERM_BP_FAT	GO:0009309~amine biosynthetic process	10	4.23729	0.0678288	YQEA, METJ, METH, CYSJ, TDCC, ARTI, METB, METC, FOLE, GLTB	142	600	16709	1.96115	1	0.568481	61.6882
GOTERM_BP_FAT	GO:0006790~sulfur metabolic process	6	2.54237	0.0740659	METJ, METH, CYSJ, METB, METC, TAUA	142	265	16709	2.6642	1	0.565887	65.0452
GOTERM_BP_FAT	GO:0044272~sulfur compound biosynthetic process	5	2.11864	0.0773448	METJ, METH, CYSJ, METB, METC	142	190	16709	3.09655	1	0.539723	66.6985
GOTERM_BP_FAT	GO:0046394~carboxylic acid biosynthetic process	10	4.23729	0.125562	YQEA, METJ, METH, CYSJ, TDCC, ARTI, METB, METC, FOLE, GLTB	142	685	16709	1.7178	1	0.715874	84.0023
GOTERM_BP_FAT	GO:0016053~organic acid biosynthetic process	10	4.23729	0.127978	YQEA, METJ, METH, CYSJ, TDCC, ARTI, METB, METC, FOLE, GLTB	142	688	16709	1.71031	1	0.713634	84.5955
GOTERM_BP_FAT	GO:0044271~nitrogen compound biosynthetic process	13	5.50847	0.277744	YQEA, TDCC, CYSJ, ARTI, METJ, HEMB, METH, RIBC, METB, METC, FOLE, YGCM, GLTB	142	1164	16709	1.31417	1	0.90484	98.8256
GOTERM_MF_FAT	GO:0019842~vitamin binding	6	2.54237	0.348993	METH, GADB, YFBQ, METB, METC, GADA	141	494	17785	1.532	1	0.97514	99.6089
Annotation Cluster 15	Enrichment Score: 1.6212895190457084
Category	Term	Count	%	PValue	Genes	List Total	Pop Hits	Pop Total	Fold Enrichment	Bonferroni	Benjamini	FDR
KEGG_PATHWAY	ecq00250:Alanine, aspartate and glutamate metabolism	3	1.27119	0.0201597	GADB, GADA, GLTB	59	27	7107	13.3842	1	0.301629	26.6846
KEGG_PATHWAY	ecd00250:Alanine, aspartate and glutamate metabolism	3	1.27119	0.0201597	GADB, GADA, GLTB	59	27	7107	13.3842	1	0.301629	26.6846
KEGG_PATHWAY	ecv00250:Alanine, aspartate and glutamate metabolism	3	1.27119	0.021598	GADB, GADA, GLTB	59	28	7107	12.9062	1	0.30774	28.3078
KEGG_PATHWAY	ecc00250:Alanine, aspartate and glutamate metabolism	3	1.27119	0.021598	GADB, GADA, GLTB	59	28	7107	12.9062	1	0.30774	28.3078
KEGG_PATHWAY	ecz00250:Alanine, aspartate and glutamate metabolism	3	1.27119	0.021598	GADB, GADA, GLTB	59	28	7107	12.9062	1	0.30774	28.3078
KEGG_PATHWAY	eum00250:Alanine, aspartate and glutamate metabolism	3	1.27119	0.021598	GADB, GADA, GLTB	59	28	7107	12.9062	1	0.30774	28.3078
KEGG_PATHWAY	eci00250:Alanine, aspartate and glutamate metabolism	3	1.27119	0.021598	GADB, GADA, GLTB	59	28	7107	12.9062	1	0.30774	28.3078
KEGG_PATHWAY	ecg00250:Alanine, aspartate and glutamate metabolism	3	1.27119	0.021598	GADB, GADA, GLTB	59	28	7107	12.9062	1	0.30774	28.3078
KEGG_PATHWAY	ect00250:Alanine, aspartate and glutamate metabolism	3	1.27119	0.021598	GADB, GADA, GLTB	59	28	7107	12.9062	1	0.30774	28.3078
KEGG_PATHWAY	ecf00250:Alanine, aspartate and glutamate metabolism	3	1.27119	0.0230778	GADB, GADA, GLTB	59	29	7107	12.4611	1	0.308373	29.9427
KEGG_PATHWAY	eck00250:Alanine, aspartate and glutamate metabolism	3	1.27119	0.0230778	GADB, GADA, GLTB	59	29	7107	12.4611	1	0.308373	29.9427
KEGG_PATHWAY	ecw00250:Alanine, aspartate and glutamate metabolism	3	1.27119	0.0230778	GADB, GADA, GLTB	59	29	7107	12.4611	1	0.308373	29.9427
KEGG_PATHWAY	ece00250:Alanine, aspartate and glutamate metabolism	3	1.27119	0.0230778	GADB, GADA, GLTB	59	29	7107	12.4611	1	0.308373	29.9427
KEGG_PATHWAY	ecr00250:Alanine, aspartate and glutamate metabolism	3	1.27119	0.0230778	GADB, GADA, GLTB	59	29	7107	12.4611	1	0.308373	29.9427
KEGG_PATHWAY	ecj00250:Alanine, aspartate and glutamate metabolism	3	1.27119	0.0230778	GADB, GADA, GLTB	59	29	7107	12.4611	1	0.308373	29.9427
KEGG_PATHWAY	eco00250:Alanine, aspartate and glutamate metabolism	3	1.27119	0.0230778	GADB, GADA, GLTB	59	29	7107	12.4611	1	0.308373	29.9427
KEGG_PATHWAY	ecx00250:Alanine, aspartate and glutamate metabolism	3	1.27119	0.0230778	GADB, GADA, GLTB	59	29	7107	12.4611	1	0.308373	29.9427
GOTERM_BP_FAT	GO:0006536~glutamate metabolic process	4	1.69492	0.0264392	GADB, GADA, ASTD, GLTB	142	76	16709	6.19311	0.999908	0.357736	30.6497
KEGG_PATHWAY	ecm00250:Alanine, aspartate and glutamate metabolism	3	1.27119	0.0277585	GADB, GADA, GLTB	59	32	7107	11.2929	1	0.331429	34.8877
GOTERM_BP_FAT	GO:0009064~glutamine family amino acid metabolic process	6	2.54237	0.0713086	YQEA, GADB, ARTI, GADA, ASTD, GLTB	142	262	16709	2.69471	1	0.575009	63.5962
Annotation Cluster 16	Enrichment Score: 1.5822053115423136
Category	Term	Count	%	PValue	Genes	List Total	Pop Hits	Pop Total	Fold Enrichment	Bonferroni	Benjamini	FDR
SP_PIR_KEYWORDS	electron transport	6	2.54237	0.00208389	TORY, YHJA, CYSJ, YCEJ, BFD, NORV	222	191	47487	6.71954	0.317334	0.0108478	2.54368
SP_PIR_KEYWORDS	heme	3	1.27119	0.0610918	TORY, YHJA, YCEJ	222	86	47487	7.46182	0.99999	0.186165	54.0955
GOTERM_BP_FAT	GO:0022900~electron transport chain	6	2.54237	0.140776	TORY, YHJA, CYSJ, YCEJ, BFD, NORV	142	325	16709	2.17235	1	0.714507	87.4124
Annotation Cluster 17	Enrichment Score: 1.5760748499236212
Category	Term	Count	%	PValue	Genes	List Total	Pop Hits	Pop Total	Fold Enrichment	Bonferroni	Benjamini	FDR
INTERPRO	IPR001638:Extracellular solute-binding protein, family 3	4	1.69492	0.00575491	ARTI, MLTF, EVGS, TAUA	196	66	35585	11.0034	0.874788	0.20615	7.62063
SMART	SM00062:PBPb	4	1.69492	0.00892865	ARTI, MLTF, EVGS, TAUA	34	66	5022	8.95187	0.242727	0.242727	7.41557
GOTERM_CC_FAT	GO:0030288~outer membrane-bounded periplasmic space	6	2.54237	0.363874	YEHC, ARTI, MLTF, EVGS, LOLA, TAUA	83	352	7281	1.49528	1	0.787952	98.6662
Annotation Cluster 18	Enrichment Score: 1.5243029456098864
Category	Term	Count	%	PValue	Genes	List Total	Pop Hits	Pop Total	Fold Enrichment	Bonferroni	Benjamini	FDR
KEGG_PATHWAY	ecf00650:Butanoate metabolism	3	1.27119	0.0230778	GADB, ADHE, GADA	59	29	7107	12.4611	1	0.308373	29.9427
KEGG_PATHWAY	ecd00650:Butanoate metabolism	3	1.27119	0.0230778	GADB, ADHE, GADA	59	29	7107	12.4611	1	0.308373	29.9427
KEGG_PATHWAY	ecg00650:Butanoate metabolism	3	1.27119	0.0230778	GADB, ADHE, GADA	59	29	7107	12.4611	1	0.308373	29.9427
KEGG_PATHWAY	ece00650:Butanoate metabolism	3	1.27119	0.0245983	GADB, ADHE, GADA	59	30	7107	12.0458	1	0.309383	31.5863
KEGG_PATHWAY	ecz00650:Butanoate metabolism	3	1.27119	0.0261587	GADB, ADHE, GADA	59	31	7107	11.6572	1	0.320495	33.2356
KEGG_PATHWAY	ecq00650:Butanoate metabolism	3	1.27119	0.0261587	GADB, ADHE, GADA	59	31	7107	11.6572	1	0.320495	33.2356
KEGG_PATHWAY	ecv00650:Butanoate metabolism	3	1.27119	0.0277585	GADB, ADHE, GADA	59	32	7107	11.2929	1	0.331429	34.8877
KEGG_PATHWAY	eum00650:Butanoate metabolism	3	1.27119	0.0277585	GADB, ADHE, GADA	59	32	7107	11.2929	1	0.331429	34.8877
KEGG_PATHWAY	ecc00650:Butanoate metabolism	3	1.27119	0.0277585	GADB, ADHE, GADA	59	32	7107	11.2929	1	0.331429	34.8877
KEGG_PATHWAY	eck00650:Butanoate metabolism	3	1.27119	0.0293967	GADB, ADHE, GADA	59	33	7107	10.9507	1	0.342184	36.54
KEGG_PATHWAY	eci00650:Butanoate metabolism	3	1.27119	0.0293967	GADB, ADHE, GADA	59	33	7107	10.9507	1	0.342184	36.54
KEGG_PATHWAY	ecm00650:Butanoate metabolism	3	1.27119	0.0293967	GADB, ADHE, GADA	59	33	7107	10.9507	1	0.342184	36.54
KEGG_PATHWAY	ect00650:Butanoate metabolism	3	1.27119	0.0293967	GADB, ADHE, GADA	59	33	7107	10.9507	1	0.342184	36.54
KEGG_PATHWAY	ecj00650:Butanoate metabolism	3	1.27119	0.032786	GADB, ADHE, GADA	59	35	7107	10.3249	1	0.358088	39.8347
KEGG_PATHWAY	eco00650:Butanoate metabolism	3	1.27119	0.032786	GADB, ADHE, GADA	59	35	7107	10.3249	1	0.358088	39.8347
KEGG_PATHWAY	ecx00650:Butanoate metabolism	3	1.27119	0.0345356	GADB, ADHE, GADA	59	36	7107	10.0381	1	0.368289	41.4723
KEGG_PATHWAY	ecr00650:Butanoate metabolism	3	1.27119	0.0381414	GADB, ADHE, GADA	59	38	7107	9.50981	1	0.388159	44.7167
KEGG_PATHWAY	ecw00650:Butanoate metabolism	3	1.27119	0.0381414	GADB, ADHE, GADA	59	38	7107	9.50981	1	0.388159	44.7167
GOTERM_CC_FAT	GO:0005829~cytosol	5	2.11864	0.0611935	HEMB, GADB, PGI, ADHE, GADA	83	132	7281	3.32284	0.951733	0.240842	45.2634
Annotation Cluster 19	Enrichment Score: 1.4915772931501716
Category	Term	Count	%	PValue	Genes	List Total	Pop Hits	Pop Total	Fold Enrichment	Bonferroni	Benjamini	FDR
KEGG_PATHWAY	ecd00910:Nitrogen metabolism	3	1.27119	0.0261587	YQEA, METC, GLTB	59	31	7107	11.6572	1	0.320495	33.2356
KEGG_PATHWAY	ecz00910:Nitrogen metabolism	3	1.27119	0.0310728	YQEA, METC, GLTB	59	34	7107	10.6286	1	0.34771	38.1898
KEGG_PATHWAY	ecq00910:Nitrogen metabolism	3	1.27119	0.0310728	YQEA, METC, GLTB	59	34	7107	10.6286	1	0.34771	38.1898
KEGG_PATHWAY	eck00910:Nitrogen metabolism	3	1.27119	0.0310728	YQEA, METC, GLTB	59	34	7107	10.6286	1	0.34771	38.1898
KEGG_PATHWAY	ecr00910:Nitrogen metabolism	3	1.27119	0.0310728	YQEA, METC, GLTB	59	34	7107	10.6286	1	0.34771	38.1898
KEGG_PATHWAY	ecg00910:Nitrogen metabolism	3	1.27119	0.0310728	YQEA, METC, GLTB	59	34	7107	10.6286	1	0.34771	38.1898
KEGG_PATHWAY	eum00910:Nitrogen metabolism	3	1.27119	0.032786	YQEA, METC, GLTB	59	35	7107	10.3249	1	0.358088	39.8347
KEGG_PATHWAY	ecj00910:Nitrogen metabolism	3	1.27119	0.032786	YQEA, METC, GLTB	59	35	7107	10.3249	1	0.358088	39.8347
KEGG_PATHWAY	eco00910:Nitrogen metabolism	3	1.27119	0.032786	YQEA, METC, GLTB	59	35	7107	10.3249	1	0.358088	39.8347
KEGG_PATHWAY	ece00910:Nitrogen metabolism	3	1.27119	0.0345356	YQEA, METC, GLTB	59	36	7107	10.0381	1	0.368289	41.4723
KEGG_PATHWAY	ecv00910:Nitrogen metabolism	3	1.27119	0.0345356	YQEA, METC, GLTB	59	36	7107	10.0381	1	0.368289	41.4723
KEGG_PATHWAY	eci00910:Nitrogen metabolism	3	1.27119	0.0345356	YQEA, METC, GLTB	59	36	7107	10.0381	1	0.368289	41.4723
KEGG_PATHWAY	ect00910:Nitrogen metabolism	3	1.27119	0.0345356	YQEA, METC, GLTB	59	36	7107	10.0381	1	0.368289	41.4723
KEGG_PATHWAY	ecc00910:Nitrogen metabolism	3	1.27119	0.0345356	YQEA, METC, GLTB	59	36	7107	10.0381	1	0.368289	41.4723
Annotation Cluster 20	Enrichment Score: 1.4073331803123417
Category	Term	Count	%	PValue	Genes	List Total	Pop Hits	Pop Total	Fold Enrichment	Bonferroni	Benjamini	FDR
SP_PIR_KEYWORDS	carboxy-lyase	3	1.27119	0.00511464	GADB, PCK, GADA	222	23	47487	27.9007	0.608739	0.0237739	6.13715
SP_PIR_KEYWORDS	carbon-carbon lyase	3	1.27119	0.0319823	GADB, PCK, GADA	222	60	47487	10.6953	0.99739	0.114317	33.0674
SP_PIR_KEYWORDS	decarboxylase	3	1.27119	0.0359914	GADB, PCK, GADA	222	64	47487	10.0268	0.998779	0.121024	36.4119
GOTERM_MF_FAT	GO:0016831~carboxy-lyase activity	3	1.27119	0.398789	GADB, PCK, GADA	141	174	17785	2.17474	1	0.985424	99.8601
Annotation Cluster 21	Enrichment Score: 1.3459416079893982
Category	Term	Count	%	PValue	Genes	List Total	Pop Hits	Pop Total	Fold Enrichment	Bonferroni	Benjamini	FDR
SP_PIR_KEYWORDS	phosphoprotein	11	4.66102	7.43238e-06	GADB, EVGS, GPMA, TORS, METB, METC, QSEB, SRLA, GADA, BASR, YGAA	222	355	47487	6.62805	0.00135921	6.4766e-05	0.0091797
KEGG_PATHWAY	ecd02020:Two-component system	6	2.54237	0.00315252	CITA, SDIA, TORS, QSEB, APPY, BASR	59	123	7107	5.87598	0.90868	0.124505	4.69846
KEGG_PATHWAY	ect02020:Two-component system	6	2.54237	0.00326473	CITA, SDIA, EVGS, TORS, QSEB, BASR	59	124	7107	5.82859	0.916149	0.122307	4.86184
KEGG_PATHWAY	ecr02020:Two-component system	6	2.54237	0.00326473	CITA, SDIA, EVGS, TORS, QSEB, BASR	59	124	7107	5.82859	0.916149	0.122307	4.86184
KEGG_PATHWAY	eck02020:Two-component system	6	2.54237	0.00349779	CITA, SDIA, EVGS, TORS, QSEB, BASR	59	126	7107	5.73608	0.92977	0.113723	5.20032
KEGG_PATHWAY	ecg02020:Two-component system	6	2.54237	0.00349779	CITA, SDIA, EVGS, TORS, QSEB, BASR	59	126	7107	5.73608	0.92977	0.113723	5.20032
KEGG_PATHWAY	ecq02020:Two-component system	6	2.54237	0.00374262	CITA, SDIA, EVGS, TORS, QSEB, BASR	59	128	7107	5.64645	0.941704	0.107465	5.55469
KEGG_PATHWAY	eum02020:Two-component system	6	2.54237	0.00386955	CITA, SDIA, EVGS, TORS, QSEB, BASR	59	129	7107	5.60268	0.947071	0.0996372	5.73792
KEGG_PATHWAY	ecz02020:Two-component system	6	2.54237	0.00386955	CITA, SDIA, EVGS, TORS, QSEB, BASR	59	129	7107	5.60268	0.947071	0.0996372	5.73792
KEGG_PATHWAY	ece02020:Two-component system	6	2.54237	0.00413266	CITA, SDIA, EVGS, TORS, QSEB, BASR	59	131	7107	5.51714	0.956676	0.0963015	6.11667
KEGG_PATHWAY	ecj02020:Two-component system	6	2.54237	0.00426891	SDIA, EVGS, TORS, QSEB, APPY, BASR	59	132	7107	5.47535	0.960944	0.0935918	6.31226
KEGG_PATHWAY	eco02020:Two-component system	6	2.54237	0.00440836	SDIA, EVGS, TORS, QSEB, APPY, BASR	59	133	7107	5.43418	0.964878	0.0912484	6.51203
KEGG_PATHWAY	ecw02020:Two-component system	5	2.11864	0.0176659	SDIA, EVGS, TORS, QSEB, BASR	59	123	7107	4.89665	0.999999	0.280733	23.7884
KEGG_PATHWAY	ecf02020:Two-component system	5	2.11864	0.0206683	SDIA, EVGS, TORS, QSEB, BASR	59	129	7107	4.6689	1	0.302177	27.2624
KEGG_PATHWAY	ecx02020:Two-component system	5	2.11864	0.0222807	SDIA, EVGS, TORS, QSEB, BASR	59	132	7107	4.56279	1	0.310163	29.0665
KEGG_PATHWAY	ecc02020:Two-component system	5	2.11864	0.0233975	CITA, SDIA, EVGS, TORS, BASR	59	134	7107	4.49469	1	0.306668	30.2913
KEGG_PATHWAY	ecm02020:Two-component system	5	2.11864	0.0239685	SDIA, EVGS, TORS, QSEB, BASR	59	135	7107	4.46139	1	0.307736	30.9099
SP_PIR_KEYWORDS	two-component regulatory system	5	2.11864	0.0449794	CITA, EVGS, TORS, QSEB, BASR	222	285	47487	3.75273	0.99978	0.14441	43.3594
GOTERM_MF_FAT	GO:0000156~two-component response regulator activity	7	2.9661	0.0856236	SDIA, EVGS, TORS, YKGK, YQEI, QSEB, BASR	141	387	17785	2.28151	1	0.698347	68.5305
KEGG_PATHWAY	eci02020:Two-component system	4	1.69492	0.0893784	SDIA, EVGS, TORS, BASR	59	130	7107	3.70639	1	0.637183	75.9974
KEGG_PATHWAY	ecv02020:Two-component system	4	1.69492	0.0990671	SDIA, EVGS, TORS, BASR	59	136	7107	3.54287	1	0.671682	79.6082
GOTERM_BP_FAT	GO:0000160~two-component signal transduction system (phosphorelay)	9	3.81356	0.131753	CITA, SDIA, EVGS, TORS, YKGK, YQEI, QSEB, BASR, YGAA	142	596	16709	1.77688	1	0.715499	85.4818
INTERPRO	IPR001789:Signal transduction response regulator, receiver region	4	1.69492	0.14317	EVGS, TORS, QSEB, BASR	196	238	35585	3.05136	1	0.975483	88.0223
INTERPRO	IPR004358:Signal transduction histidine kinase-related protein, C-terminal	3	1.27119	0.163555	CITA, EVGS, TORS	196	132	35585	4.12628	1	0.982018	91.3951
UP_SEQ_FEATURE	domain:Response regulatory	4	1.69492	0.202648	EVGS, TORS, QSEB, BASR	208	71	9468	2.56446	1	0.998356	95.5857
SMART	SM00448:REC	4	1.69492	0.204139	EVGS, TORS, QSEB, BASR	34	238	5022	2.48245	0.999157	0.970961	85.936
GOTERM_BP_FAT	GO:0006468~protein amino acid phosphorylation	4	1.69492	0.205526	CITA, EVGS, YEGI, TORS	142	185	16709	2.54419	1	0.837074	95.6832
INTERPRO	IPR005467:Signal transduction histidine kinase, core	3	1.27119	0.226426	CITA, EVGS, TORS	196	164	35585	3.32115	1	0.994111	97.0578
GOTERM_MF_FAT	GO:0004672~protein kinase activity	4	1.69492	0.295177	CITA, EVGS, YEGI, TORS	141	241	17785	2.09352	1	0.965684	98.9091
INTERPRO	IPR003594:ATP-binding region, ATPase-like	3	1.27119	0.302021	CITA, EVGS, TORS	196	201	35585	2.70979	1	0.998454	99.2833
SMART	SM00387:HATPase_c	3	1.27119	0.383151	CITA, EVGS, TORS	34	201	5022	2.20457	1	0.99321	98.4243
GOTERM_BP_FAT	GO:0018106~peptidyl-histidine phosphorylation	3	1.27119	0.404187	CITA, EVGS, TORS	142	164	16709	2.15248	1	0.95959	99.9152
GOTERM_BP_FAT	GO:0018202~peptidyl-histidine modification	3	1.27119	0.404187	CITA, EVGS, TORS	142	164	16709	2.15248	1	0.95959	99.9152
GOTERM_MF_FAT	GO:0000155~two-component sensor activity	3	1.27119	0.501589	CITA, EVGS, TORS	141	213	17785	1.77655	1	0.994722	99.9876
GOTERM_MF_FAT	GO:0004673~protein histidine kinase activity	3	1.27119	0.501589	CITA, EVGS, TORS	141	213	17785	1.77655	1	0.994722	99.9876
GOTERM_BP_FAT	GO:0006793~phosphorus metabolic process	5	2.11864	0.530638	CITA, EVGS, GPP, YEGI, TORS	142	451	16709	1.30453	1	0.987404	99.9967
GOTERM_MF_FAT	GO:0016775~phosphotransferase activity, nitrogenous group as acceptor	3	1.27119	0.57937	CITA, EVGS, TORS	141	246	17785	1.53823	1	0.997842	99.9986
GOTERM_BP_FAT	GO:0016310~phosphorylation	4	1.69492	0.627206	CITA, EVGS, YEGI, TORS	142	381	16709	1.23537	1	0.996004	99.9999
SP_PIR_KEYWORDS	kinase	5	2.11864	0.633284	CITA, YQEA, EVGS, TORS, YADI	222	933	47487	1.14633	1	0.924651	99.9996
GOTERM_BP_FAT	GO:0006796~phosphate metabolic process	4	1.69492	0.688887	CITA, EVGS, YEGI, TORS	142	418	16709	1.12602	1	0.997842	100
Annotation Cluster 22	Enrichment Score: 1.3025638916579612
Category	Term	Count	%	PValue	Genes	List Total	Pop Hits	Pop Total	Fold Enrichment	Bonferroni	Benjamini	FDR
INTERPRO	IPR012287:Homeodomain-related	7	2.9661	0.0219611	YTFA, ENVR, YBIH, XYLR, YDEO, APPY, YCFQ	196	394	35585	3.22562	0.999663	0.550405	26.2859
INTERPRO	IPR001647:Transcriptional regulator, TetR-like, DNA-binding, bacterial/archaeal	4	1.69492	0.042783	YTFA, ENVR, YBIH, YCFQ	196	141	35585	5.15053	1	0.760931	45.1476
UP_SEQ_FEATURE	domain:HTH tetR-type	3	1.27119	0.131639	ENVR, YBIH, YCFQ	208	29	9468	4.70889	1	0.991103	85.6989
Annotation Cluster 23	Enrichment Score: 1.2970624008598133
Category	Term	Count	%	PValue	Genes	List Total	Pop Hits	Pop Total	Fold Enrichment	Bonferroni	Benjamini	FDR
KEGG_PATHWAY	ecd00620:Pyruvate metabolism	3	1.27119	0.0438063	PCK, ADHE, MQO	59	41	7107	8.81397	1	0.416645	49.4764
KEGG_PATHWAY	eum00620:Pyruvate metabolism	3	1.27119	0.0477462	PCK, ADHE, MQO	59	43	7107	8.40402	1	0.434771	52.5578
KEGG_PATHWAY	ect00620:Pyruvate metabolism	3	1.27119	0.0477462	PCK, ADHE, MQO	59	43	7107	8.40402	1	0.434771	52.5578
KEGG_PATHWAY	eck00620:Pyruvate metabolism	3	1.27119	0.0477462	PCK, ADHE, MQO	59	43	7107	8.40402	1	0.434771	52.5578
KEGG_PATHWAY	ecr00620:Pyruvate metabolism	3	1.27119	0.0497631	PCK, ADHE, MQO	59	44	7107	8.21302	1	0.44358	54.0665
KEGG_PATHWAY	eco00620:Pyruvate metabolism	3	1.27119	0.0497631	PCK, ADHE, MQO	59	44	7107	8.21302	1	0.44358	54.0665
KEGG_PATHWAY	ecj00620:Pyruvate metabolism	3	1.27119	0.0497631	PCK, ADHE, MQO	59	44	7107	8.21302	1	0.44358	54.0665
KEGG_PATHWAY	ecg00620:Pyruvate metabolism	3	1.27119	0.0538881	PCK, ADHE, MQO	59	46	7107	7.85593	1	0.465649	57.0134
KEGG_PATHWAY	ecz00620:Pyruvate metabolism	3	1.27119	0.0581304	PCK, ADHE, MQO	59	48	7107	7.5286	1	0.487052	59.8592
KEGG_PATHWAY	ecq00620:Pyruvate metabolism	3	1.27119	0.0581304	PCK, ADHE, MQO	59	48	7107	7.5286	1	0.487052	59.8592
Annotation Cluster 24	Enrichment Score: 1.1694386860125403
Category	Term	Count	%	PValue	Genes	List Total	Pop Hits	Pop Total	Fold Enrichment	Bonferroni	Benjamini	FDR
SP_PIR_KEYWORDS	fmn	4	1.69492	0.00627824	NUOF, CYSJ, NORV, GLTB	222	80	47487	10.6953	0.684166	0.0277193	7.48413
UP_SEQ_FEATURE	nucleotide phosphate-binding region:FMN	4	1.69492	0.0225733	NUOF, CYSJ, NORV, GLTB	208	28	9468	6.50275	0.999776	0.650156	26.9915
SP_PIR_KEYWORDS	Flavoprotein	5	2.11864	0.0354921	NUOF, CYSJ, MQO, NORV, GLTB	222	264	47487	4.05124	0.998657	0.121614	36.004
GOTERM_MF_FAT	GO:0010181~FMN binding	3	1.27119	0.301948	NUOF, CYSJ, NORV	141	140	17785	2.70289	1	0.964276	99.0369
GOTERM_MF_FAT	GO:0050662~coenzyme binding	5	2.11864	0.936074	YEIT, YGFK, NUOF, CYSJ, NORV	141	921	17785	0.684771	1	0.999998	100
Annotation Cluster 25	Enrichment Score: 1.0201168912000198
Category	Term	Count	%	PValue	Genes	List Total	Pop Hits	Pop Total	Fold Enrichment	Bonferroni	Benjamini	FDR
KEGG_PATHWAY	ecj02010:ABC transporters	8	3.38983	0.000562047	YOJI, XYLF, YDDA, ARTI, OPPA, FEPB, FEPD, TAUA	59	178	7107	5.41383	0.346982	0.0462466	0.85321
KEGG_PATHWAY	eco02010:ABC transporters	8	3.38983	0.000621187	YOJI, XYLF, YDDA, ARTI, OPPA, FEPB, FEPD, TAUA	59	181	7107	5.32409	0.375626	0.0460086	0.942592
KEGG_PATHWAY	ecv02010:ABC transporters	8	3.38983	0.000995554	YOJI, XYLF, YDDA, ARTI, OPPA, FEPB, FEPD, TAUA	59	196	7107	4.91664	0.529992	0.0609787	1.50664
GOTERM_MF_FAT	GO:0042623~ATPase activity, coupled	4	1.69492	0.731412	YOJI, XYLF, RHLE, YDDA	141	479	17785	1.05332	1	0.999809	100
GOTERM_MF_FAT	GO:0042626~ATPase activity, coupled to transmembrane movement of substances	3	1.27119	0.748284	YOJI, XYLF, YDDA	141	338	17785	1.11954	1	0.999841	100
GOTERM_MF_FAT	GO:0043492~ATPase activity, coupled to movement of substances	3	1.27119	0.748284	YOJI, XYLF, YDDA	141	338	17785	1.11954	1	0.999841	100
GOTERM_MF_FAT	GO:0015405~P-P-bond-hydrolysis-driven transmembrane transporter activity	3	1.27119	0.764038	YOJI, XYLF, YDDA	141	349	17785	1.08425	1	0.999834	100
GOTERM_MF_FAT	GO:0015399~primary active transmembrane transporter activity	3	1.27119	0.764038	YOJI, XYLF, YDDA	141	349	17785	1.08425	1	0.999834	100
GOTERM_MF_FAT	GO:0016820~hydrolase activity, acting on acid anhydrides, catalyzing transmembrane movement of substances	3	1.27119	0.777616	YOJI, XYLF, YDDA	141	359	17785	1.05405	1	0.999855	100
GOTERM_MF_FAT	GO:0016887~ATPase activity	4	1.69492	0.973828	YOJI, XYLF, RHLE, YDDA	141	891	17785	0.566262	1	1	100
Annotation Cluster 26	Enrichment Score: 0.9269323963528944
Category	Term	Count	%	PValue	Genes	List Total	Pop Hits	Pop Total	Fold Enrichment	Bonferroni	Benjamini	FDR
SP_PIR_KEYWORDS	iron-sulfur	8	3.38983	0.00669751	YGFK, NUOF, FHUF, BFD, YDEP, YEIL, YDHY, GLTB	222	469	47487	3.64871	0.707639	0.0281942	7.96511
SP_PIR_KEYWORDS	4fe-4s	5	2.11864	0.0570784	YGFK, NUOF, YDEP, YEIL, YDHY	222	309	47487	3.46125	0.999979	0.177618	51.6122
GOTERM_MF_FAT	GO:0051536~iron-sulfur cluster binding	10	4.23729	0.154594	YEIT, YGFK, SUFA, NUOF, FHUF, BFD, YDEP, YEIL, YDHY, GLTB	141	771	17785	1.63599	1	0.854458	88.5718
GOTERM_MF_FAT	GO:0051540~metal cluster binding	10	4.23729	0.154594	YEIT, YGFK, SUFA, NUOF, FHUF, BFD, YDEP, YEIL, YDHY, GLTB	141	771	17785	1.63599	1	0.854458	88.5718
UP_SEQ_FEATURE	metal ion-binding site:Iron-sulfur (4Fe-4S)	3	1.27119	0.545211	NUOF, YDEP, YEIL	208	83	9468	1.64527	1	1	99.9981
GOTERM_MF_FAT	GO:0051539~4 iron, 4 sulfur cluster binding	5	2.11864	0.550899	YGFK, NUOF, YDEP, YEIL, YDHY	141	496	17785	1.27152	1	0.997109	99.9968
Annotation Cluster 27	Enrichment Score: 0.6859109983070764
Category	Term	Count	%	PValue	Genes	List Total	Pop Hits	Pop Total	Fold Enrichment	Bonferroni	Benjamini	FDR
SP_PIR_KEYWORDS	pyridoxal phosphate	5	2.11864	0.0245595	GADB, YFBQ, METB, METC, GADA	222	235	47487	4.55118	0.989438	0.0922797	26.4447
INTERPRO	IPR015421:Pyridoxal phosphate-dependent transferase, major region, subdomain 1	5	2.11864	0.0625431	GADB, YFBQ, METB, METC, GADA	196	271	35585	3.34974	1	0.855941	58.8114
INTERPRO	IPR015422:Pyridoxal phosphate-dependent transferase, major region, subdomain 2	3	1.27119	0.085881	YFBQ, METB, METC	196	89	35585	6.11987	1	0.916809	70.8654
GOTERM_MF_FAT	GO:0030170~pyridoxal phosphate binding	5	2.11864	0.313267	GADB, YFBQ, METB, METC, GADA	141	359	17785	1.75675	1	0.965072	99.2203
GOTERM_MF_FAT	GO:0070279~vitamin B6 binding	5	2.11864	0.313267	GADB, YFBQ, METB, METC, GADA	141	359	17785	1.75675	1	0.965072	99.2203
GOTERM_MF_FAT	GO:0019842~vitamin binding	6	2.54237	0.348993	METH, GADB, YFBQ, METB, METC, GADA	141	494	17785	1.532	1	0.97514	99.6089
GOTERM_MF_FAT	GO:0048037~cofactor binding	10	4.23729	0.808802	YEIT, YGFK, NUOF, CYSJ, GADB, YFBQ, METB, METC, GADA, NORV	141	1440	17785	0.875936	1	0.999925	100
UP_SEQ_FEATURE	binding site:Substrate	5	2.11864	0.891103	RIHB, GADB, YFBQ, YBIV, GADA	208	295	9468	0.771512	1	1	100
Annotation Cluster 28	Enrichment Score: 0.6215271801580485
Category	Term	Count	%	PValue	Genes	List Total	Pop Hits	Pop Total	Fold Enrichment	Bonferroni	Benjamini	FDR
SP_PIR_KEYWORDS	palmitate	4	1.69492	0.0435782	SLP, MLTB, YFGH, ACRE	222	167	47487	5.12348	0.999712	0.142595	42.3244
SP_PIR_KEYWORDS	lipoprotein	7	2.9661	0.0687595	SLP, YNBE, LOLA, MLTB, YFGH, YDDL, ACRE	222	615	47487	2.4347	0.999998	0.201298	58.5172
GOTERM_CC_FAT	GO:0031225~anchored to membrane	3	1.27119	0.513971	SLP, YFGH, ACRE	83	152	7281	1.73137	1	0.900615	99.8978
UP_SEQ_FEATURE	lipid moiety-binding region:S-diacylglycerol cysteine	4	1.69492	0.711888	SLP, MLTB, YFGH, ACRE	208	167	9468	1.09028	1	1	100
UP_SEQ_FEATURE	lipid moiety-binding region:N-palmitoyl cysteine	4	1.69492	0.711888	SLP, MLTB, YFGH, ACRE	208	167	9468	1.09028	1	1	100
Annotation Cluster 29	Enrichment Score: 0.5821177815078689
Category	Term	Count	%	PValue	Genes	List Total	Pop Hits	Pop Total	Fold Enrichment	Bonferroni	Benjamini	FDR
SP_PIR_KEYWORDS	dna recombination	4	1.69492	0.0179408	INSC, PINR, PINQ, RDGC	222	118	47487	7.25103	0.963593	0.069489	20.0371
GOTERM_BP_FAT	GO:0006310~DNA recombination	5	2.11864	0.999552	INSA-7, INSC, PINR, PINQ, RDGC	142	1598	16709	0.368176	1	1	100
GOTERM_BP_FAT	GO:0006259~DNA metabolic process	9	3.81356	0.999996	YFCB, INSA-7, YEGI, MUTS, PRIC, INSC, PINR, PINQ, RDGC	142	3022	16709	0.350437	1	1	100
Annotation Cluster 30	Enrichment Score: 0.5743163801309557
Category	Term	Count	%	PValue	Genes	List Total	Pop Hits	Pop Total	Fold Enrichment	Bonferroni	Benjamini	FDR
INTERPRO	IPR012287:Homeodomain-related	7	2.9661	0.0219611	YTFA, ENVR, YBIH, XYLR, YDEO, APPY, YCFQ	196	394	35585	3.22562	0.999663	0.550405	26.2859
INTERPRO	IPR018062:Helix-turn-helix, AraC type, subdomain 2	3	1.27119	0.309577	XYLR, YDEO, APPY	196	205	35585	2.65692	1	0.998254	99.3828
INTERPRO	IPR000005:Helix-turn-helix, AraC type	3	1.27119	0.396775	XYLR, YDEO, APPY	196	249	35585	2.18742	1	0.999744	99.9034
INTERPRO	IPR018060:Helix-turn-helix, AraC domain	3	1.27119	0.408359	XYLR, YDEO, APPY	196	255	35585	2.13595	1	0.999729	99.926
SMART	SM00342:HTH_ARAC	3	1.27119	0.505335	XYLR, YDEO, APPY	34	255	5022	1.73772	1	0.995725	99.7635
GOTERM_MF_FAT	GO:0043565~sequence-specific DNA binding	6	2.54237	0.643447	SDIA, YGIT, XYLR, YKGK, YDEO, APPY	141	695	17785	1.08893	1	0.999176	99.9998
Annotation Cluster 31	Enrichment Score: 0.5067032356900261
Category	Term	Count	%	PValue	Genes	List Total	Pop Hits	Pop Total	Fold Enrichment	Bonferroni	Benjamini	FDR
GOTERM_BP_FAT	GO:0006461~protein complex assembly	3	1.27119	0.293914	YHJA, FECI, YCEJ	142	128	16709	2.75787	1	0.910655	99.138
GOTERM_BP_FAT	GO:0070271~protein complex biogenesis	3	1.27119	0.293914	YHJA, FECI, YCEJ	142	128	16709	2.75787	1	0.910655	99.138
GOTERM_BP_FAT	GO:0065003~macromolecular complex assembly	3	1.27119	0.297034	YHJA, FECI, YCEJ	142	129	16709	2.73649	1	0.909102	99.1886
GOTERM_BP_FAT	GO:0043933~macromolecular complex subunit organization	3	1.27119	0.366387	YHJA, FECI, YCEJ	142	151	16709	2.33779	1	0.949591	99.8036
Annotation Cluster 32	Enrichment Score: 0.46107555379011306
Category	Term	Count	%	PValue	Genes	List Total	Pop Hits	Pop Total	Fold Enrichment	Bonferroni	Benjamini	FDR
GOTERM_BP_FAT	GO:0015980~energy derivation by oxidation of organic compounds	6	2.54237	0.278164	NUOF, YCEJ, MENA, TORS, ADHE, MQO	142	418	16709	1.68903	1	0.900571	98.8349
GOTERM_BP_FAT	GO:0045333~cellular respiration	5	2.11864	0.382449	NUOF, YCEJ, MENA, TORS, MQO	142	371	16709	1.58584	1	0.954827	99.8617
GOTERM_BP_FAT	GO:0009061~anaerobic respiration	3	1.27119	0.388955	NUOF, MENA, TORS	142	159	16709	2.22017	1	0.955299	99.8803
Annotation Cluster 33	Enrichment Score: 0.3808342803587562
Category	Term	Count	%	PValue	Genes	List Total	Pop Hits	Pop Total	Fold Enrichment	Bonferroni	Benjamini	FDR
SP_PIR_KEYWORDS	zinc	6	2.54237	0.0875952	METH, HEMB, FUR, FOLE, ALLC, YGCM	222	504	47487	2.54649	1	0.243913	67.7702
UP_SEQ_FEATURE	metal ion-binding site:Zinc	4	1.69492	0.559619	METH, FUR, FOLE, YGCM	208	133	9468	1.369	1	1	99.9988
GOTERM_MF_FAT	GO:0008270~zinc ion binding	6	2.54237	0.709672	METH, HEMB, FUR, FOLE, ALLC, YGCM	141	751	17785	1.00773	1	0.999746	100
GOTERM_BP_FAT	GO:0018130~heterocycle biosynthetic process	3	1.27119	0.861455	HEMB, FOLE, YGCM	142	407	16709	0.867339	1	0.99988	100
Annotation Cluster 34	Enrichment Score: 0.30936114914889495
Category	Term	Count	%	PValue	Genes	List Total	Pop Hits	Pop Total	Fold Enrichment	Bonferroni	Benjamini	FDR
SP_PIR_KEYWORDS	protein transport	3	1.27119	0.0648719	OPPA, LOLA, EXBB	222	89	47487	7.21029	0.999995	0.193729	56.3268
GOTERM_MF_FAT	GO:0008565~protein transporter activity	3	1.27119	0.752667	LOLA, EXBB, ACRE	141	341	17785	1.10969	1	0.999822	100
GOTERM_BP_FAT	GO:0015031~protein transport	4	1.69492	0.831881	OPPA, LOLA, EXBB, ACRE	142	533	16709	0.88307	1	0.999792	100
GOTERM_BP_FAT	GO:0045184~establishment of protein localization	4	1.69492	0.831881	OPPA, LOLA, EXBB, ACRE	142	533	16709	0.88307	1	0.999792	100
GOTERM_BP_FAT	GO:0008104~protein localization	4	1.69492	0.840258	OPPA, LOLA, EXBB, ACRE	142	542	16709	0.868406	1	0.999816	100
Annotation Cluster 35	Enrichment Score: 0.2626450988466361
Category	Term	Count	%	PValue	Genes	List Total	Pop Hits	Pop Total	Fold Enrichment	Bonferroni	Benjamini	FDR
GOTERM_BP_FAT	GO:0051188~cofactor biosynthetic process	6	2.54237	0.334233	SUFA, METH, ENTC, HEMB, MENA, FOLE	142	452	16709	1.56198	1	0.933776	99.6139
GOTERM_BP_FAT	GO:0051186~cofactor metabolic process	7	2.9661	0.520247	SUFA, METH, ENTC, HEMB, MENA, MQO, FOLE	142	684	16709	1.20422	1	0.987652	99.9956
GOTERM_BP_FAT	GO:0009108~coenzyme biosynthetic process	3	1.27119	0.673738	METH, MENA, FOLE	142	273	16709	1.29307	1	0.997695	100
GOTERM_BP_FAT	GO:0006732~coenzyme metabolic process	4	1.69492	0.759749	METH, MENA, MQO, FOLE	142	468	16709	1.00572	1	0.999149	100
Annotation Cluster 36	Enrichment Score: 0.1418650507523252
Category	Term	Count	%	PValue	Genes	List Total	Pop Hits	Pop Total	Fold Enrichment	Bonferroni	Benjamini	FDR
SP_PIR_KEYWORDS	nucleotide-binding	13	5.50847	0.148445	CITA, YOJI, YNCE, YDDA, PCK, FEOB, YGAA, RHLE, EVGS, MUTS, TORS, NOHA, FOLE	222	1831	47487	1.51872	1	0.377677	86.2588
SP_PIR_KEYWORDS	atp-binding	11	4.66102	0.30542	CITA, YOJI, RHLE, YDDA, YNCE, EVGS, TORS, MUTS, PCK, NOHA, YGAA	222	1760	47487	1.33691	1	0.624987	98.8907
UP_SEQ_FEATURE	nucleotide phosphate-binding region:ATP	8	3.38983	0.887487	YOJI, RHLE, YDDA, YNCE, MUTS, PCK, NOHA, YGAA	208	464	9468	0.784814	1	1	100
GOTERM_MF_FAT	GO:0000166~nucleotide binding	21	8.89831	0.890772	CITA, YOJI, CYSJ, YDDA, YNCE, PCK, FEOB, YGAA, YEIT, YGFK, NUOF, RHLE, EVGS, GPP, MUTS, TORS, YEGI, NOHB, NOHA, FOLE, NORV	141	3175	17785	0.834277	1	0.999993	100
GOTERM_MF_FAT	GO:0032553~ribonucleotide binding	15	6.35593	0.909885	CITA, YOJI, YDDA, YNCE, PCK, FEOB, YGAA, RHLE, EVGS, GPP, MUTS, TORS, YEGI, NOHA, FOLE	141	2385	17785	0.7933	1	0.999997	100
GOTERM_MF_FAT	GO:0032555~purine ribonucleotide binding	15	6.35593	0.909885	CITA, YOJI, YDDA, YNCE, PCK, FEOB, YGAA, RHLE, EVGS, GPP, MUTS, TORS, YEGI, NOHA, FOLE	141	2385	17785	0.7933	1	0.999997	100
GOTERM_MF_FAT	GO:0017076~purine nucleotide binding	17	7.20339	0.911034	CITA, YOJI, YDDA, YNCE, PCK, FEOB, YGAA, YEIT, YGFK, RHLE, EVGS, GPP, MUTS, TORS, YEGI, NOHA, FOLE	141	2677	17785	0.801005	1	0.999996	100
GOTERM_MF_FAT	GO:0001882~nucleoside binding	16	6.77966	0.920011	CITA, YOJI, YDDA, YNCE, PCK, FEOB, YGAA, YEIT, YGFK, RHLE, EVGS, GPP, MUTS, TORS, YEGI, NOHA	141	2565	17785	0.786805	1	0.999996	100
GOTERM_MF_FAT	GO:0030554~adenyl nucleotide binding	15	6.35593	0.944724	CITA, YOJI, YNCE, YDDA, PCK, YGAA, YEIT, YGFK, RHLE, EVGS, GPP, MUTS, TORS, YEGI, NOHA	141	2523	17785	0.749909	1	0.999999	100
GOTERM_MF_FAT	GO:0001883~purine nucleoside binding	15	6.35593	0.944724	CITA, YOJI, YNCE, YDDA, PCK, YGAA, YEIT, YGFK, RHLE, EVGS, GPP, MUTS, TORS, YEGI, NOHA	141	2523	17785	0.749909	1	0.999999	100
GOTERM_MF_FAT	GO:0005524~ATP binding	13	5.50847	0.944862	CITA, YOJI, YNCE, YDDA, PCK, YGAA, RHLE, EVGS, GPP, MUTS, TORS, YEGI, NOHA	141	2225	17785	0.736967	1	0.999998	100
GOTERM_MF_FAT	GO:0032559~adenyl ribonucleotide binding	13	5.50847	0.94613	CITA, YOJI, YNCE, YDDA, PCK, YGAA, RHLE, EVGS, GPP, MUTS, TORS, YEGI, NOHA	141	2231	17785	0.734985	1	0.999998	100
Annotation Cluster 37	Enrichment Score: 0.0272440705054236
Category	Term	Count	%	PValue	Genes	List Total	Pop Hits	Pop Total	Fold Enrichment	Bonferroni	Benjamini	FDR
UP_SEQ_FEATURE	nucleotide phosphate-binding region:ATP	8	3.38983	0.887487	YOJI, RHLE, YDDA, YNCE, MUTS, PCK, NOHA, YGAA	208	464	9468	0.784814	1	1	100
INTERPRO	IPR003593:ATPase, AAA+ type, core	3	1.27119	0.949161	YOJI, YDDA, YGAA	196	852	35585	0.639282	1	1	100
SMART	SM00382:AAA	3	1.27119	0.983481	YOJI, YDDA, YGAA	34	852	5022	0.520091	1	1	100
Annotation Cluster 38	Enrichment Score: 0.024305402609532668
Category	Term	Count	%	PValue	Genes	List Total	Pop Hits	Pop Total	Fold Enrichment	Bonferroni	Benjamini	FDR
GOTERM_MF_FAT	GO:0070011~peptidase activity, acting on L-amino acid peptides	3	1.27119	0.915149	YFBL, ALLC, YCJY	141	513	17785	0.73763	1	0.999996	100
GOTERM_BP_FAT	GO:0006508~proteolysis	3	1.27119	0.945908	YFBL, ALLC, YCJY	142	542	16709	0.651305	1	0.999997	100
GOTERM_MF_FAT	GO:0008233~peptidase activity	3	1.27119	0.97666	YFBL, ALLC, YCJY	141	704	17785	0.537506	1	1	100
