# Supplementary material for: Reconstruction of novel transcription factor regulons through inference of their binding sites
Source: BMC Bioinformatics. 2015 Sep 21;16:299. doi: 10.1186/s12859-015-0685-y (PMC4576408; doi:10.1186/s12859-015-0685-y)
Supplement: Supplementary file 5 — BAMBI2b software. Source codes (C++) of the proposed motif discovery algorithm BAMBI2b are given in this package. (ZIP 122 kb) [file 12859_2015_685_MOESM5_ESM.zip]

Archive with 16 entries (13 files):
- BAMBI2b software/
- BAMBI2b software/.DS_Store
- __MACOSX/
- __MACOSX/BAMBI2b software/
- __MACOSX/BAMBI2b software/._.DS_Store
- BAMBI2b software/database.cpp
- __MACOSX/BAMBI2b software/._database.cpp
- BAMBI2b software/database.h
- __MACOSX/BAMBI2b software/._database.h
- BAMBI2b software/main.cpp
- __MACOSX/BAMBI2b software/._main.cpp
- BAMBI2b software/Makefile
- __MACOSX/BAMBI2b software/._Makefile
- BAMBI2b software/Readme.pdf
- __MACOSX/BAMBI2b software/._Readme.pdf
- BAMBI2b software/sequences.fasta
