# Supplementary material for: Reconstruction of novel transcription factor regulons through inference of their binding sites
Source: BMC Bioinformatics. 2015 Sep 21;16:299. doi: 10.1186/s12859-015-0685-y (PMC4576408; doi:10.1186/s12859-015-0685-y)
Supplement: Supplementary file 5 — BAMBI2b software. Source codes (C++) of the proposed motif discovery algorithm BAMBI2b are given in this package. (ZIP 122 kb) [file 12859_2015_685_MOESM5_ESM.zip › BAMBI2b software/Makefile]

CC=g++
CFLAGS=-c -Wall
LDFLAGS=
SOURCES=main.cpp database.cpp
OBJECTS=$(SOURCES:.cpp=.o)
EXECUTABLE=BAMBI2b

all: $(SOURCES) $(EXECUTABLE)
	
$(EXECUTABLE): $(OBJECTS) 
	$(CC) $(LDFLAGS) $(OBJECTS) -o $@

.cpp.o:
	$(CC) $(CFLAGS) $< -o $@
