# Supplementary material for: Reconstruction of novel transcription factor regulons through inference of their binding sites
Source: BMC Bioinformatics. 2015 Sep 21;16:299. doi: 10.1186/s12859-015-0685-y (PMC4576408; doi:10.1186/s12859-015-0685-y)
Supplement: Supplementary file 5 — BAMBI2b software. Source codes (C++) of the proposed motif discovery algorithm BAMBI2b are given in this package. (ZIP 122 kb) [file 12859_2015_685_MOESM5_ESM.zip › BAMBI2b software/sequences.fasta]

>1	14370	b0231
CCGGAATGCCGGAAGATAAAGTGATGCAGGTAAGCGCAATGGCGGACCAGATGCTGCTGGATTCCAAAAATCCGCAAAGCGCGGGCAACCGGCGCATTGAGATTATGGTGCTGACCAAAAGTGCGTCCGATACGCTGTATCAATACTTTGGTCAGCATGGGGATAAAGTGGTGCAGCCGCTGGTGCAAAAGCTGGATAAGCAGCAGGTGCTTTCGCAGCGAACGCGTTAAATGCTGAATCTTTACGCATTTCTCAAACCCTGAAATCACTGTATACTTTACCAGTGTTGAGAGGTGAGCA

>2	14371	b0232
CTTGAACGCCGTCTGGCAAAGGTAAAACCTGATTTACTGATTGCTCGCCAGGGGGTGAAATTAAAGTTCGACGATTTTCAGCAAACCACCCAGGAGCACGTCTGGCCGCGGCTGAATAAAGCTGATCTAATCGCCACCGCGCGTAAAACCTGGGATGAACGCCGCGGCGGGCGCGGTGTGCGTCTGGTGGGGCTGCATGTGACGTTGCTTGACCCGCAAATGGAAAGACAACTGGTGCTGGGATTATGATGTATACTATTATGTATATTCTGGTGTGCATTATTATGAGGGTATCACTGT

>3	14924	b0799
ATTTTTCATCAAGGAATTTTTGTGCCTGAAAATAGTGTTCTGAGGTAGGCCAGGTTTTCCCGTCAACCTTGATGGGCCAGGCGGCAAAGTTAGAAAAATCACCGTAGTCATCGCTGGTGCTGTAGAAATTTATGATGGTGTCTTGCATGACGTGTTGGATCCTTTGTGCTCGAACGGGCATTAAACCGCATTATGTTGGTGGTTATTGCGAGCCGCTTTCCAGAAACAGAAAAACCATTACCCCTGAAAACCGAAAAATGCCACAATATTGGCTGTTTATACAGTATTTCAGGTTTTCTC

>4	15082	b0958
ACAATGATCGGTATTCAATTGTGCCCAACGTTGCCAGGTATTCTTGTGATTTATAGATCCGCTTATAGGAGAGGCTTTTCATAAAATTCCTTTTAAAATCATAACATAAAAGAATGATTCACATTAACGGATCCGTTAACTACGAAAATAGGCAACTTATTCTTAAGGGGCAAGATTAATTTATGTTTTCCCGTCACCAACGACAAAATTTGCGAGGCTCTTTCCGAAAATAGGGTTGATCTTTGTTGTCACTGGATGTACTGTACATCCATACAGTAACTCACAGGGGCTGGATTGATT

>5	15183	b1061
CCGCGCTGGGCAGTTACGCTACCGTCTTTGAAGAAATGAATGCTTTGCAGCACTTTGAAGCATTCTGTTCTGTAAACGGCCCGCAGTTCTATGGGTTGCCGGTCAACGACACATTCATCGAACTGGTACGTGAAGAGCAACAGGTTGCTGAAAGCATCGCACTGACTGATGACACGCTGGTGCCATTCCTCGCCGGGGAAACGGTACGCTGGTCCGTTAAACAATAAAAATCGTAGCTTCCTGTTGTCATTAGGTTATTTTACCTGTATAAATAACCAGTATATTCAACAGGGGGCTATT

>6	15305	b1183
ATCTAATTCATAGTTAGCCGGGCGGGATGCGTCAATGTCTTTATTTCTATTAATATGATAAATATCAAACAATGTTTAATGTCATTATGGCGAATGCTTCTATTCTATTTTTTAGCCGGGTGATATTTTTCATTTCTGCTGGATGAGCGTCGTCGCCAGAAGGCCACGTGAGCACAAGATAAGAGAACGAAAAATCAGCAGCCTATGCAGCGACAAATATTGATAGCCTGAATCAGTATTGATCTGCTGGCAAGAACAGACTACTGTATATAAAAACAGTATAACTTCAGGCAGATTATT

>7	15846	b1728
ATGATCGCCTCTAAAGCAGCCCGCATGCGTTCCATCGTCGTTCCTGCGCCAGAAGCGCAAAATGATCCACGTTTTGTATTAGCAGACGTCAAACTTTCATCGCTGACAGAACTCACCGCAAAAGACCTTCTCGGTTAATGACCAGGGGCAGTGATCTCGCTGCCCCTGGTTCTTTATCTGAAATTGCATTCAACTGACGGATTAATCGTCAATTTAAGAGAAAGAGTTACACCGTCACCACTTCCGTGCACTGTATAAAAATCCTATACTGTACGTATCGACAGTTTAGTGAGTTTTATC

>8	15966	b1848
GAGCGATGCGCGACATGCATGGCTGGTGCGTCGGCATAGCGATCGACGGCAATCACCTCTACGCCGAGACGCTGACACTCGATTGCCACTTCTTTACCCAGTTCACCGGAGCCTAATAACATCACGCGAGTTGCTGCCGGACGCAGCGCAGTGCCTAATAACGTCATAACGAATATCCCCTGATTAATTCCGCGCGCAGTATAAACGAAAACGTTTGCGTGTGTCTTTATTGCTGATGTTGATTTCTCAACCGAAAAGAAATATACTGTATAAAATCACAGTTATTATGAGAGGCTGCAA

>9	16783	b2699
CGGCTCGTGCTGATTATGCCGTGTCTATTAGTGGTATCGCCGGGCCGGATGGCGGCAGTGAAGAGAAGCCTGTCGGCACCGTCTGGTTTGCTTTTGCCACTGCCCGCGGTGAAGGCATTACCCGGCGGGAATGCTTCAGCGGCGACCGTGATGCGGTGCGTCGTCAGGCTACTGCGTATGCATTGCAGACCTTGTGGCAACAATTTCTACAAAACACTTGATACTGTATGAGCATACAGTATAATTGCTTCAACAGAACATATTGACTATCCGGTATTACCCGGCATGACAGGAGTAAAA

>10	18071	b4043
TCAGCTCCGTGATGCTGGTGATGATTGTGGAAATCCTCAATAGCGCCATCGAAGCAGTGGTTGACCGAATTGGCTCTGAATACCATGAGCTTTCCGGACGCGCAAAAGATATGGGATCCGCTGCGGTGCTGATTGCCATTATCGTCGCCGTGATTACCTGGTGCATTCTGTTATGGTCGCATTTTGGATAACCCTTCCAGAATTCGATAAATCTCTGGTTTATTGTGCAGTTTATGGTTCCAAAATCGCCTTTTGCTGTATATACTCACAGCATAACTGTATATACACCCAGGGGGCGGA

>11	1936809	b2616
TCATAAACAGCAGCAGCACGATCCGTCTGCGTTTTTCGCATCGCCGTAACGACCTGGAAATCAGTTGCGACAGCCAGATAGCACTGCCGATTCAGGAAGGTGAAGATGTCCTGATTCGTCGCTGTGATTACCATCTGAATCTGATTCATCCGAAAGATTACAGTTATTTCAACACATTAAGCACCAAGCTCGGCTGGTCAAAAAAATTATTCTAATTTTACGCCAGCCTCTTTACTGTATATAAAACCAGTTTATACTGTACACAATAACAGTAATGGTTTTTCATACAGGAAAACGACT
